# Supplementary material for: Upregulation of the microRNA rno-miR-146b-5p may be involved in the development of intestinal injury through inhibition of Kruppel-like factor 4 in intestinal sepsis
Source: Bioengineered. 2020 Nov 29;11(1):1334–49. doi: 10.1080/21655979.2020.1851476 (PMC8291882; doi:10.1080/21655979.2020.1851476)
Supplement: Supplemental Material [file KBIE_A_1851476_SM2681.xls]

## Sheet: Supplemental table 2
geneID	geneLength	Sham-Expression	Sepsis-Expression	Sham-RPKM	Sepsis-RPKM	log2 Ratio(Sepsis/Sham)	Up-Down-Regulation(Sepsis/Sham)	P-value	FDR
S100a8	357	0	345	0.001	106.021	16.694	Up	2.89e-95	1.97e-93
S100a9	487	0	380	0.001	85.6042	16.3854	Up	7.37e-105	5.47e-103
Fcnb	1127	0	180	0.001	17.5222	14.0969	Up	4.88e-50	1.86e-48
Glycam1	584	0	69	0.001	12.9621	13.662	Up	1.3e-19	1.97e-18
Lpo	2930	0	173	0.001	6.47767	12.6613	Up	4.05e-48	1.47e-46
Ccl12	540	0	31	0.001	6.29808	12.6207	Up	3.39e-09	2.33e-08
Orm1	769	0	38	0.001	5.42123	12.4044	Up	4.08e-11	3.41e-10
Gipc3	1024	0	47	0.001	5.03545	12.2979	Up	1.39e-13	1.42e-12
LOC691141	1301	0	59	0.001	4.97525	12.2806	Up	7.16e-17	9.07e-16
Ccl3	754	0	26	0.001	3.78305	11.8853	Up	7.95e-08	4.67e-07
Mcpt9	498	0	15	0.001	3.30447	11.6902	Up	8.23e-05	0.000297608
Cxcl3	674	0	18	0.001	2.9299	11.5166	Up	1.24e-05	5.22e-05
Rhox5	636	0	16	0.001	2.75996	11.4304	Up	4.38e-05	0.000167374
Wfdc11	255	0	6	0.001	2.58138	11.3339	Up	0.024116	0.0480152
Sell	1578	0	36	0.001	2.50286	11.2894	Up	1.44e-10	1.14e-09
LOC103692984	580	0	13	0.001	2.45898	11.2638	Up	0.000290792	0.000949185
Cd86	942	0	21	0.001	2.44573	11.2561	Up	1.87e-06	9.07e-06
Ibsp	1934	0	41	0.001	2.32578	11.1835	Up	6.15e-12	5.51e-11
Sprn	444	0	9	0.001	2.22382	11.1188	Up	0.00363076	0.00919743
2020-03-01	858	0	17	0.001	2.17371	11.0859	Up	2.33e-05	9.4e-05
Npb	360	0	7	0.001	2.13322	11.0588	Up	0.0128293	0.0278415
Sftpa1	1825	0	35	0.001	2.104	11.0389	Up	2.71e-10	2.09e-09
Fgf22	489	0	9	0.001	2.01918	10.9796	Up	0.00363076	0.00919225
RGD1562699	389	0	7	0.001	1.97419	10.947	Up	0.0128293	0.027846
Nfe2	1658	0	29	0.001	1.91891	10.9061	Up	1.2e-08	7.81e-08
Arc	3026	0	52	0.001	1.88528	10.8806	Up	5.94e-15	6.63e-14
Pemt	887	0	15	0.001	1.85527	10.8574	Up	8.23e-05	0.000297529
Trem3	893	0	15	0.001	1.84281	10.8477	Up	8.23e-05	0.000297369
Mmp3	1563	0	26	0.001	1.82497	10.8337	Up	7.95e-08	4.66e-07
Cd164l2	854	0	14	0.001	1.7985	10.8126	Up	0.000154696	0.000531539
Rnf24	312	0	5	0.001	1.75815	10.7798	Up	0.0453326	0.0827666
Sh3gl3	1444	0	23	0.001	1.74744	10.771	Up	5.28e-07	2.79e-06
LOC498675	1023	0	16	0.001	1.71587	10.7447	Up	4.38e-05	0.000167517
Mpz	1024	0	16	0.001	1.7142	10.7433	Up	4.38e-05	0.00016728
Lbp	1857	0	29	0.001	1.71327	10.7425	Up	1.2e-08	7.81e-08
LOC367195	451	0	7	0.001	1.70279	10.7337	Up	0.0128293	0.0278953
Ly6g6d	405	0	6	0.001	1.62531	10.6665	Up	0.024116	0.0480718
Nppc	1020	0	15	0.001	1.61336	10.6559	Up	8.23e-05	0.000297449
Rab38	1395	0	20	0.001	1.57288	10.6192	Up	3.51e-06	1.62e-05
Sfrp2	1977	0	28	0.001	1.55379	10.6016	Up	2.25e-08	1.41e-07
Slc16a2	1636	0	23	0.001	1.54236	10.5909	Up	5.28e-07	2.79e-06
Tnfrsf4	1017	0	14	0.001	1.51025	10.5606	Up	0.000154696	0.000531404
Grifin	583	0	8	0.001	1.50543	10.556	Up	0.00682496	0.0160071
Mmp8	1401	0	19	0.001	1.48784	10.539	Up	6.59e-06	2.92e-05
Nrg4	754	0	10	0.001	1.45502	10.5068	Up	0.00193149	0.00526618
Ackr2	1687	0	22	0.001	1.4307	10.4825	Up	9.92e-07	5.03e-06
Cxcr2	1319	0	17	0.001	1.41398	10.4656	Up	2.33e-05	9.41e-05
Rasl10b	1244	0	16	0.001	1.41104	10.4625	Up	4.38e-05	0.000167469
Mrgprx3	1287	0	16	0.001	1.3639	10.4135	Up	4.38e-05	0.000167185
Ccdc85a	1694	0	20	0.001	1.29526	10.339	Up	3.51e-06	1.62e-05
Fam46b	1704	0	20	0.001	1.28766	10.3305	Up	3.51e-06	1.62e-05
Reg3a	890	0	10	0.001	1.23268	10.2676	Up	0.00193149	0.00526299
RT1-M6-2	999	0	11	0.001	1.208	10.2384	Up	0.00102752	0.00296553
Hba2	545	0	6	0.001	1.2078	10.2382	Up	0.024116	0.048001
Yif1b	1183	0	13	0.001	1.20559	10.2355	Up	0.000290792	0.000948039
Syt8	1184	0	13	0.001	1.20457	10.2343	Up	0.000290792	0.000948956
Tnfrsf13b	821	0	9	0.001	1.20265	10.232	Up	0.00363076	0.00921644
Hist1h1a	744	0	8	0.001	1.17966	10.2042	Up	0.00682496	0.0160043
Cd79b	1211	0	13	0.001	1.17771	10.2018	Up	0.000290792	0.000948726
Irg1	2143	0	23	0.001	1.17746	10.2015	Up	5.28e-07	2.79e-06
Golga7b	1040	0	11	0.001	1.16038	10.1804	Up	0.00102752	0.0029649
Niacr1	1083	0	11	0.001	1.11431	10.1219	Up	0.00102752	0.00296743
RGD1309350	839	0	8	0.001	1.04609	10.0308	Up	0.00682496	0.0159434
Mptx1	660	0	6	0.001	0.99735	9.96196	Up	0.024116	0.0482356
LOC100910802	668	0	6	0.001	0.985406	9.94457	Up	0.024116	0.0481785
LOC681325	2717	0	24	0.001	0.969085	9.92048	Up	2.81e-07	1.53e-06
Clec5a	1394	0	12	0.001	0.944406	9.88326	Up	0.00054662	0.00167762
Otop2	2100	0	18	0.001	0.940359	9.87707	Up	1.24e-05	5.22e-05
Ncr3	817	0	7	0.001	0.939975	9.87648	Up	0.0128293	0.0278998
Zbtb25	2620	0	22	0.001	0.921217	9.8474	Up	9.92e-07	5.04e-06
Ccl27	834	0	7	0.001	0.920815	9.84677	Up	0.0128293	0.0278773
Clec7a	2427	0	20	0.001	0.904067	9.82029	Up	3.51e-06	1.62e-05
Cyp11a1	1581	0	13	0.001	0.902094	9.81713	Up	0.000290792	0.000948497
Actr3b	1100	0	9	0.001	0.897615	9.80995	Up	0.00363076	0.00921125
Arpp21	3204	0	26	0.001	0.890269	9.7981	Up	7.95e-08	4.67e-07
Msx1	1761	0	14	0.001	0.872186	9.76849	Up	0.000154696	0.000531675
Asmt	1548	0	12	0.001	0.850454	9.73209	Up	0.00054662	0.00167724
Cd177	2712	0	21	0.001	0.849513	9.73049	Up	1.87e-06	9.08e-06
Ascl3	646	0	5	0.001	0.849137	9.72985	Up	0.0453326	0.0829797
Elane	905	0	7	0.001	0.848574	9.7289	Up	0.0128293	0.0278281
Slc5a5	2846	0	22	0.001	0.848063	9.72803	Up	9.92e-07	5.04e-06
Chst3	1425	0	11	0.001	0.846873	9.726	Up	0.00102752	0.0029668
Rnf151	1170	0	9	0.001	0.843912	9.72095	Up	0.00363076	0.00920779
Acsbg1	2679	0	20	0.001	0.819026	9.67777	Up	3.51e-06	1.62e-05
Twist1	1497	0	11	0.001	0.806142	9.65489	Up	0.00102752	0.00296173
Calml3	1376	0	10	0.001	0.7973	9.63898	Up	0.00193149	0.00525769
Rgs9bp	714	0	5	0.001	0.768267	9.58546	Up	0.0453326	0.0828562
Tnfsf14	720	0	5	0.001	0.761865	9.57339	Up	0.0453326	0.082946
Ppp1r17	1734	0	12	0.001	0.759229	9.56839	Up	0.00054662	0.00167838
Ism1	868	0	6	0.001	0.758354	9.56673	Up	0.024116	0.0479939
Gpr65	1014	0	7	0.001	0.757357	9.56483	Up	0.0128293	0.0278863
Ppef1	2326	0	16	0.001	0.754659	9.55968	Up	4.38e-05	0.000167232
Hapln3	1322	0	9	0.001	0.746881	9.54473	Up	0.00363076	0.00921298
Lilrc2	1034	0	7	0.001	0.742708	9.53665	Up	0.0128293	0.0277968
Olr1738	891	0	6	0.001	0.738778	9.529	Up	0.024116	0.0481002
Ly6i	898	0	6	0.001	0.733019	9.51771	Up	0.024116	0.0480435
Them5	1203	0	8	0.001	0.729566	9.5109	Up	0.00682496	0.0159627
Rem2	1810	0	12	0.001	0.727349	9.5065	Up	0.00054662	0.001678
Spats1	1212	0	8	0.001	0.724149	9.50014	Up	0.00682496	0.0160015
Cysrt1	761	0	5	0.001	0.720818	9.49349	Up	0.0453326	0.0826214
Mrgpre	930	0	6	0.001	0.707797	9.46719	Up	0.024116	0.0482284
RGD1563222	815	0	5	0.001	0.673059	9.39459	Up	0.0453326	0.0829011
Gpbar1	990	0	6	0.001	0.6649	9.37699	Up	0.024116	0.0482499
Cd2	1164	0	7	0.001	0.659759	9.3658	Up	0.0128293	0.0278639
Foxred2	1998	0	12	0.001	0.65891	9.36394	Up	0.00054662	0.00167647
Lhx6	3409	0	20	0.001	0.643641	9.33011	Up	3.51e-06	1.62e-05
Chst13	1023	0	6	0.001	0.643452	9.32969	Up	0.024116	0.0481144
Adm2	1026	0	6	0.001	0.64157	9.32546	Up	0.024116	0.0481358
Camk4	1756	0	10	0.001	0.624764	9.28717	Up	0.00193149	0.00526725
Susd3	1279	0	7	0.001	0.600438	9.22987	Up	0.0128293	0.0278191
Scrt2	918	0	5	0.001	0.597541	9.22289	Up	0.0453326	0.0828899
Il20rb	1107	0	6	0.001	0.594626	9.21584	Up	0.024116	0.04815
LOC688452	1112	0	6	0.001	0.591953	9.20934	Up	0.024116	0.0481999
Clec12b	1487	0	8	0.001	0.590228	9.20513	Up	0.00682496	0.0159406
Spata6l	1504	0	8	0.001	0.583556	9.18873	Up	0.00682496	0.0159572
Sstr2	2096	0	11	0.001	0.575761	9.16933	Up	0.00102752	0.002963
Pax5	1146	0	6	0.001	0.57439	9.16589	Up	0.024116	0.048086
Olr337	957	0	5	0.001	0.57319	9.16287	Up	0.0453326	0.0826549
Htr1b	1161	0	6	0.001	0.566969	9.14713	Up	0.024116	0.0482213
Tepp	975	0	5	0.001	0.562608	9.13599	Up	0.0453326	0.082991
Stx19	1179	0	6	0.001	0.558313	9.12493	Up	0.024116	0.0481073
Fetub	1583	0	8	0.001	0.554434	9.11487	Up	0.00682496	0.0159876
Tmem72	3368	0	17	0.001	0.553755	9.1131	Up	2.33e-05	9.4e-05
Fcrlb	1412	0	7	0.001	0.543881	9.08715	Up	0.0128293	0.0278594
Gucy1a2	2657	0	13	0.001	0.536775	9.06817	Up	0.000290792	0.000949414
Gareml	2662	0	13	0.001	0.535767	9.06546	Up	0.000290792	0.000947811
Slamf7	1029	0	5	0.001	0.533083	9.05822	Up	0.0453326	0.0826437
Ubash3a	3310	0	16	0.001	0.530313	9.0507	Up	4.38e-05	0.000167327
Trim50	1452	0	7	0.001	0.528898	9.04685	Up	0.0128293	0.0278504
Panx2	2916	0	14	0.001	0.526721	9.0409	Up	0.000154696	0.00053181
Rin1	2547	0	12	0.001	0.516884	9.0137	Up	0.00054662	0.0016761
Saa4	1742	0	8	0.001	0.503828	8.97679	Up	0.00682496	0.0159904
Mboat4	1308	0	6	0.001	0.50325	8.97513	Up	0.024116	0.0481571
Fut10	1310	0	6	0.001	0.502482	8.97293	Up	0.024116	0.048207
Mrap2	1313	0	6	0.001	0.501334	8.96963	Up	0.024116	0.0480931
Cep295nl	1778	0	8	0.001	0.493627	8.94728	Up	0.00682496	0.0159987
Syn3	2258	0	10	0.001	0.485866	8.92441	Up	0.00193149	0.00526512
Gpr27	1134	0	5	0.001	0.483724	8.91804	Up	0.0453326	0.082789
Btbd16	1846	0	8	0.001	0.475443	8.89313	Up	0.00682496	0.0159849
Lekr1	2542	0	11	0.001	0.474742	8.891	Up	0.00102752	0.00296237
Pdcd1lg2	1620	0	7	0.001	0.474049	8.88889	Up	0.0128293	0.0278013
Egr3	1164	0	5	0.001	0.471257	8.88037	Up	0.0453326	0.0827107
Lamp3	1897	0	8	0.001	0.462661	8.85381	Up	0.00682496	0.0159655
Mir155hg	1188	0	5	0.001	0.461736	8.85093	Up	0.0453326	0.0828002
Cml5	1191	0	5	0.001	0.460573	8.84729	Up	0.0453326	0.0827442
Cd19	2404	0	10	0.001	0.456358	8.83402	Up	0.00193149	0.00526087
F13b	2172	0	9	0.001	0.454593	8.82843	Up	0.00363076	0.0092026
Prr16	3138	0	13	0.001	0.454497	8.82813	Up	0.000290792	0.000948268
Abcg3l4	2688	0	11	0.001	0.448956	8.81043	Up	0.00102752	0.00296426
Slc6a2	2203	0	9	0.001	0.448197	8.80799	Up	0.00363076	0.00920088
Endou	1236	0	5	0.001	0.443805	8.79378	Up	0.0453326	0.0826326
Samd5	2490	0	10	0.001	0.440597	8.78331	Up	0.00193149	0.00525875
Tmem255a	2281	0	9	0.001	0.43287	8.75779	Up	0.00363076	0.00919915
Dio2	1819	0	7	0.001	0.422188	8.72174	Up	0.0128293	0.0278325
Lca5	3129	0	12	0.001	0.420742	8.71679	Up	0.00054662	0.00167686
Fbxo24	2095	0	8	0.001	0.418935	8.71058	Up	0.00682496	0.0159517
Sv2c	2622	0	10	0.001	0.418416	8.70879	Up	0.00193149	0.00525981
Adra1d	2944	0	11	0.001	0.409916	8.67919	Up	0.00102752	0.00296363
Fam161a	1909	0	7	0.001	0.402284	8.65207	Up	0.0128293	0.0278549
Il13ra2	1915	0	7	0.001	0.401023	8.64754	Up	0.0128293	0.0278236
Tmprss11d	1658	0	6	0.001	0.397015	8.63305	Up	0.024116	0.0480222
Kremen2	1936	0	7	0.001	0.396673	8.63181	Up	0.0128293	0.0278728
Slc47a2	1686	0	6	0.001	0.390422	8.60889	Up	0.024116	0.0480293
Ly9	1968	0	7	0.001	0.390223	8.60816	Up	0.0128293	0.0278818
Vsig4	1412	0	5	0.001	0.388486	8.60172	Up	0.0453326	0.0826995
Syt2	2544	0	9	0.001	0.38812	8.60036	Up	0.00363076	0.00921471
RGD1564114	1707	0	6	0.001	0.385619	8.59103	Up	0.024116	0.0481642
Fcer2	1999	0	7	0.001	0.384172	8.58561	Up	0.0128293	0.0278908
Cd226	2312	0	8	0.001	0.379614	8.56839	Up	0.00682496	0.0159683
Kctd7	1478	0	5	0.001	0.371139	8.53581	Up	0.0453326	0.0827331
Zbtb37	1775	0	6	0.001	0.370846	8.53468	Up	0.024116	0.0480577
Gpr156	2379	0	8	0.001	0.368923	8.52718	Up	0.00682496	0.0159738
Panx3	2385	0	8	0.001	0.367995	8.52354	Up	0.00682496	0.01596
Krt17	1507	0	5	0.001	0.363997	8.50778	Up	0.0453326	0.0828674
Grik2	3058	0	10	0.001	0.358759	8.48687	Up	0.00193149	0.00526406
RGD1304810	2491	0	8	0.001	0.352336	8.46081	Up	0.00682496	0.0159544
Zfp583	2550	0	8	0.001	0.344184	8.42703	Up	0.00682496	0.0159932
Gad1	3198	0	10	0.001	0.343054	8.42229	Up	0.00193149	0.00526193
Phox2a	1607	0	5	0.001	0.341346	8.41509	Up	0.0453326	0.0826772
Tas1r3	2577	0	8	0.001	0.340578	8.41184	Up	0.00682496	0.0159489
Adcy10	5160	0	16	0.001	0.340182	8.41016	Up	4.38e-05	0.000167422
Vom2r60	2595	0	8	0.001	0.338215	8.4018	Up	0.00682496	0.0159462
Nlrp5	2931	0	9	0.001	0.336874	8.39606	Up	0.00363076	0.00920606
Atf7ip2	1985	0	6	0.001	0.331613	8.37336	Up	0.024116	0.0481216
LOC292543	2480	0	7	0.001	0.309661	8.27455	Up	0.0128293	0.027837
Lhx4	1786	0	5	0.001	0.307135	8.26273	Up	0.0453326	0.0827219
Ankrd33b	1791	0	5	0.001	0.306277	8.25869	Up	0.0453326	0.082845
Hemgn	2520	0	7	0.001	0.304746	8.25146	Up	0.0128293	0.0278057
Dsg3	2928	0	8	0.001	0.29975	8.22762	Up	0.00682496	0.0159766
Samd15	1889	0	5	0.001	0.290388	8.18184	Up	0.0453326	0.0829572
RGD1563667	1894	0	5	0.001	0.289621	8.17802	Up	0.0453326	0.0825991
P2rx6	2288	0	6	0.001	0.287697	8.16841	Up	0.024116	0.0480364
Rufy2	1915	0	5	0.001	0.286445	8.16212	Up	0.0453326	0.0826103
Tcp11	1934	0	5	0.001	0.283631	8.14787	Up	0.0453326	0.0829348
Nova1	3514	0	9	0.001	0.280984	8.13434	Up	0.00363076	0.00920952
Bdnf	4295	0	11	0.001	0.280976	8.13431	Up	0.00102752	0.00296617
Dusp15	3132	0	8	0.001	0.280226	8.13045	Up	0.00682496	0.0159821
Ttll10	2355	0	6	0.001	0.279512	8.12677	Up	0.024116	0.0480506
Pou1f1	2358	0	6	0.001	0.279157	8.12493	Up	0.024116	0.0481928
Il1rl2	2043	0	5	0.001	0.268499	8.06877	Up	0.0453326	0.0827778
Mmp20	3284	0	8	0.001	0.267256	8.06208	Up	0.00682496	0.0159793
Atp6v1b1	2487	0	6	0.001	0.264677	8.04809	Up	0.024116	0.0480648
Pvrl4	3794	0	9	0.001	0.260247	8.02374	Up	0.00363076	0.00920433
Kctd19	2958	0	7	0.001	0.259621	8.02027	Up	0.0128293	0.0278147
Pcdhb4	2540	0	6	0.001	0.259154	8.01767	Up	0.024116	0.0479798
Tmem132b	3838	0	9	0.001	0.257263	8.0071	Up	0.00363076	0.0091957
Il12rb2	2610	0	6	0.001	0.252204	7.97844	Up	0.024116	0.0480789
Capn11	2620	0	6	0.001	0.251241	7.97293	Up	0.024116	0.0481429
Syna	3102	0	7	0.001	0.247569	7.95169	Up	0.0128293	0.0278102
Clic6	2226	0	5	0.001	0.246425	7.94501	Up	0.0453326	0.082588
Megf10	4054	0	9	0.001	0.243556	7.92811	Up	0.00363076	0.00919398
Svop	2264	0	5	0.001	0.242289	7.92059	Up	0.0453326	0.0829123
Srgap3	3671	0	8	0.001	0.239082	7.90136	Up	0.00682496	0.015996
Hapln4	3687	0	8	0.001	0.238044	7.89508	Up	0.00682496	0.015971
Pcdhga8	4631	0	10	0.001	0.2369	7.88814	Up	0.00193149	0.00525663
Acsm2a	2426	0	5	0.001	0.22611	7.82088	Up	0.0453326	0.082666
Ccdc114	2590	0	5	0.001	0.211793	7.72651	Up	0.0453326	0.0828338
Cldn1	3221	0	6	0.001	0.204362	7.67499	Up	0.024116	0.0482142
Slco1a5	2765	0	5	0.001	0.198388	7.63218	Up	0.0453326	0.0828226
Tnfrsf8	3375	0	6	0.001	0.195037	7.60761	Up	0.024116	0.0481856
Cdh6	3564	0	6	0.001	0.184695	7.529	Up	0.024116	0.0480081
Mei1	4018	0	6	0.001	0.163826	7.35602	Up	0.024116	0.0481714
Usp26	4041	0	6	0.001	0.162893	7.34778	Up	0.024116	0.0481287
Ugt8	3481	0	5	0.001	0.157582	7.29996	Up	0.0453326	0.0829685
Fam184b	4988	0	7	0.001	0.153961	7.26643	Up	0.0128293	0.0278683
Slc26a9	3580	0	5	0.001	0.153224	7.2595	Up	0.0453326	0.0828114
Padi2	4504	0	6	0.001	0.146148	7.19129	Up	0.024116	0.0479869
Crb1	4603	0	6	0.001	0.143005	7.15992	Up	0.024116	0.0482427
Scn4b	4272	0	5	0.001	0.128404	7.00455	Up	0.0453326	0.0827554
Mypn	4918	0	5	0.001	0.111538	6.80139	Up	0.0453326	0.0826884
Pcdha4	5241	0	5	0.001	0.104664	6.70962	Up	0.0453326	0.0828786
Abca17	5322	0	5	0.001	0.103071	6.68749	Up	0.0453326	0.0829235
Chi3l1	1678	15	1253	1.11474	81.9218	6.19947	Up	0	0
Mmp13	2602	3	200	0.143777	8.43263	5.87408	Up	2.34e-50	8.99e-49
Lcn2	874	98	4325	13.9826	542.894	5.27896	Up	0	0
Ly6al	798	6	247	0.937611	33.9574	5.17859	Up	7.99e-59	3.62e-57
Cxcl1	933	10	406	1.33657	47.7403	5.1586	Up	1.12e-95	7.7e-94
Serpina3n	2057	27	1037	1.63683	55.3076	5.0785	Up	2.81e-240	4.69e-238
H19	2325	98	3726	5.25627	175.817	5.06389	Up	0	0
Chrdl2	1529	28	1059	2.28362	75.9852	5.05632	Up	8.34e-245	1.43e-242
Reg3g	773	2882	98990	464.931	14049.2	4.91733	Up	0	0
Zbtb16	2306	4	135	0.216309	6.42266	4.892	Up	8.02e-32	1.97e-30
Cnr2	3300	1	28	0.0377886	0.93086	4.62254	Up	3.28e-07	1.77e-06
Dnaaf3	2160	1	27	0.0577325	1.37136	4.57008	Up	5.96e-07	3.13e-06
Plet1	1286	8	198	0.775753	16.8914	4.44455	Up	9.99e-44	3.33e-42
Pappa	4933	2	49	0.0505584	1.08975	4.4299	Up	1.2e-11	1.05e-10
Vcan	11896	16	360	0.167723	3.32003	4.30704	Up	7.19e-77	4.03e-75
Pmfbp1	3286	1	22	0.0379496	0.734506	4.27462	Up	1.17e-05	4.95e-05
Socs3	863	16	343	2.31198	43.6037	4.23725	Up	1.55e-72	8.55e-71
Abca5	5170	1	20	0.0241204	0.424404	4.13712	Up	3.8e-05	0.000146945
Gfap	2688	20	398	0.927844	16.244	4.12989	Up	1.67e-82	9.76e-81
Batf	969	3	59	0.386075	6.67988	4.11287	Up	3.08e-13	3.08e-12
Gpr18	1332	2	37	0.187241	3.04746	4.02464	Up	1.39e-08	9e-08
Ddx25	1618	1	18	0.0770718	1.22049	3.98511	Up	0.000122565	0.000429104
Slc1a2	1369	2	36	0.18218	2.88496	3.98511	Up	2.49e-08	1.55e-07
Micb	1202	2	36	0.207491	3.28578	3.98511	Up	2.49e-08	1.55e-07
Tgm1	2707	6	108	0.276399	4.37699	3.98511	Up	8.36e-23	1.46e-21
Samsn1	1201	5	86	0.51916	7.8559	3.91953	Up	3.35e-18	4.61e-17
Alas2	1891	2	34	0.13189	1.97255	3.90265	Up	7.92e-08	4.65e-07
Gpr150	2137	1	17	0.0583539	0.87274	3.90265	Up	0.000219492	0.000735105
Clec4a2	790	3	50	0.473553	6.94358	3.87408	Up	5.7e-11	4.7e-10
Kif26b	7422	2	33	0.0336034	0.487791	3.85958	Up	1.41e-07	8.03e-07
Ccl7	807	9	142	1.39073	19.3044	3.79501	Up	1.38e-28	3e-27
Ly86	936	3	46	0.399687	5.39166	3.75379	Up	5.65e-10	4.21e-09
Epn3	3495	2	30	0.0713604	0.941704	3.72208	Up	7.9e-07	4.07e-06
Ereg	834	6	84	0.897138	11.0498	3.62254	Up	7.64e-17	9.66e-16
Spock3	3142	1	14	0.0396888	0.488835	3.62254	Up	0.00124071	0.00352805
Lilra5	1146	3	41	0.326446	3.925	3.58778	Up	9.69e-09	6.4e-08
Cd72	1479	12	157	1.01178	11.6459	3.52485	Up	9.7e-30	2.18e-28
Steap4	3086	17	222	0.686953	7.89219	3.52214	Up	1.86e-41	5.9e-40
Pde10a	3399	2	26	0.0733758	0.839195	3.51563	Up	7.66e-06	3.35e-05
Mmp9	2985	11	143	0.459539	5.25572	3.51563	Up	3.77e-27	7.77e-26
Retn	602	12	152	2.48576	27.7005	3.47815	Up	1.58e-28	3.42e-27
B3gnt3	2160	3	38	0.173198	1.93006	3.47815	Up	5.24e-08	3.15e-07
Timp1	740	63	793	10.6165	117.566	3.46909	Up	2.49e-142	2.76e-140
Hist1h2af	393	2	25	0.634617	6.97892	3.45904	Up	1.35e-05	5.63e-05
Reg3b	781	6618	81998	1056.7	11518.4	3.44631	Up	0	0
Kcns3	2311	5	61	0.269801	2.89581	3.424	Up	4.82e-12	4.35e-11
Mt2A	383	169	2042	55.0253	584.921	3.41008	Up	0	0
Arhgap15	1666	3	36	0.224554	2.37065	3.40015	Up	1.6e-07	9.04e-07
Sema5b	3409	1	12	0.0365803	0.386184	3.40015	Up	0.0038724	0.00974013
Ubxn7	2733	1	12	0.0456283	0.481706	3.40015	Up	0.0038724	0.00974376
Kcnj2	1284	1	12	0.0971201	1.02531	3.40015	Up	0.0038724	0.00974195
Clec4a3	779	8	95	1.28064	13.3791	3.38504	Up	6.34e-18	8.52e-17
Icam1	2602	38	428	1.82117	18.0458	3.30873	Up	1.86e-74	1.04e-72
Plb1	4439	7	78	0.196647	1.92775	3.29324	Up	1.3e-14	1.41e-13
Popdc3	1285	1	11	0.0970445	0.939139	3.27462	Up	0.00679828	0.0159584
Slc16a5	2779	1	11	0.0448731	0.434255	3.27462	Up	0.00679828	0.0159611
Kcnq3	5798	1	11	0.0215078	0.20814	3.27462	Up	0.00679828	0.0159556
Fga	2389	36	392	1.87915	18.0016	3.25997	Up	1.98e-67	1.04e-65
Slc5a3	2436	4	43	0.204766	1.93656	3.24145	Up	1.8e-08	1.15e-07
Steap1	1200	4	43	0.415674	3.93122	3.24145	Up	1.8e-08	1.15e-07
Bdkrb1	1312	4	43	0.38019	3.59563	3.24145	Up	1.8e-08	1.15e-07
Adgre1	3227	67	708	2.58911	24.0699	3.21671	Up	5.05e-119	4.43e-117
Cma1	981	4	42	0.50847	4.697	3.20751	Up	3.11e-08	1.93e-07
Aloxe3	2525	2	21	0.098774	0.912428	3.20751	Up	0.000124443	0.000435004
Trem1	919	2	21	0.271387	2.50694	3.20751	Up	0.000124443	0.000435117
Cpxm1	2367	5	52	0.263418	2.41016	3.1937	Up	6.81e-10	5.03e-09
Cyb5d1	687	3	31	0.544551	4.95046	3.18442	Up	2.52e-06	1.2e-05
Mybpc2	3658	33	332	1.12498	9.95715	3.14583	Up	1.6e-55	6.81e-54
F2	1983	2	20	0.125771	1.10649	3.13712	Up	0.000215386	0.000722428
Mat1a	3027	2	20	0.0823933	0.724867	3.13712	Up	0.000215386	0.000722787
P2rx5	2401	2	20	0.103875	0.913857	3.13712	Up	0.000215386	0.000722608
Fbll1	1644	1	10	0.0758529	0.667327	3.13712	Up	0.0118752	0.026098
LOC100363289	576	1	10	0.216497	1.90466	3.13712	Up	0.0118752	0.0260938
Gpnmb	2308	145	1423	7.83441	67.6409	3.11	Up	4.97e-230	7.8e-228
Ptx3	1924	21	204	1.36109	11.6323	3.0953	Up	3.55e-34	9.51e-33
Adamts9	7965	61	592	0.955033	8.15411	3.0939	Up	3.07e-96	2.14e-94
Tusc5	3380	6	58	0.221365	1.88257	3.08821	Up	1.31e-10	1.05e-09
Csf3r	3125	12	116	0.478857	4.07238	3.08821	Up	5.55e-20	8.54e-19
Cd5l	1965	2	19	0.126923	1.0608	3.06312	Up	0.000371472	0.00118729
Nutm1	3688	2	19	0.0676259	0.565201	3.06312	Up	0.000371472	0.00118757
Serpine1	3063	82	761	3.33842	27.257	3.02939	Up	9.3e-121	8.27e-119
Msr1	1365	29	263	2.64935	21.138	2.99613	Up	2.53e-42	8.25e-41
Fcgr2b	1388	32	288	2.87498	22.7637	2.98511	Up	4.85e-46	1.67e-44
Pde6a	4104	1	9	0.0303855	0.240589	2.98511	Up	0.0206234	0.0422381
C3	5073	68	604	1.67155	13.0621	2.96613	Up	3.12e-94	2.08e-92
Efs	2488	8	70	0.400972	3.08666	2.94447	Up	4.74e-12	4.28e-11
Hrh1	1461	3	26	0.256062	1.95238	2.93067	Up	3.74e-05	0.000145132
Selp	3168	6	52	0.236178	1.80077	2.93067	Up	3.21e-09	2.22e-08
Tfec	1621	3	26	0.230788	1.75967	2.93067	Up	3.74e-05	0.000145174
Acot1	1577	12	103	0.948907	7.16549	2.91673	Up	5.43e-17	6.93e-16
Fam122b	3806	2	17	0.0655293	0.490028	2.90265	Up	0.00109184	0.00313311
Msi1	990	20	168	2.51924	18.6172	2.88558	Up	1.37e-26	2.78e-25
MAST1	4711	3	25	0.0794113	0.582194	2.87408	Up	6.36e-05	0.00023539
Il1r2	1379	12	99	1.08515	7.8761	2.85958	Up	4.38e-16	5.25e-15
Tlr1	2353	11	90	0.582968	4.19625	2.84761	Up	1.11e-14	1.21e-13
Mgp	524	663	5402	157.782	1131	2.8416	Up	0	0
Il1b	1311	48	386	4.56576	32.3017	2.82268	Up	7e-58	3.12e-56
Clec4a	831	2	16	0.300126	2.11232	2.81519	Up	0.00185931	0.00508477
Prrx2	1229	2	16	0.202933	1.42826	2.81519	Up	0.00185931	0.0050858
RGD1562963	1583	1	8	0.0787759	0.554434	2.81519	Up	0.0355728	0.0675783
Rgs14	2857	6	48	0.261888	1.8432	2.81519	Up	2.6e-08	1.62e-07
Pstpip1	1547	23	179	1.85401	12.6941	2.77544	Up	3.49e-27	7.2e-26
Osmr	2888	29	225	1.2522	8.54724	2.77099	Up	9.62e-34	2.52e-32
Hcst	424	3	23	0.882327	5.95117	2.75379	Up	0.000181852	0.000617777
Fkbp5	3478	253	1913	9.07121	60.3429	2.73382	Up	8.33e-271	1.54e-268
Nkg7	798	4	30	0.625074	4.12438	2.72208	Up	1.85e-05	7.6e-05
Aoah	1693	5	37	0.368288	2.39765	2.70271	Up	1.93e-06	9.36e-06
Thbs1	3609	518	3729	17.8985	113.356	2.66295	Up	0	0
Snx20	1369	12	84	1.09308	6.73157	2.62254	Up	9.38e-13	9.03e-12
Cxcr5	1109	2	14	0.224891	1.38496	2.62254	Up	0.00530688	0.0128713
Pf4	318	8	55	3.13716	18.9747	2.59655	Up	1.08e-08	7.09e-08
Irf4	4803	7	48	0.181744	1.0964	2.5928	Up	1e-07	5.79e-07
Tm2d3	1238	6	41	0.604373	3.63332	2.58778	Up	9.37e-07	4.77e-06
Prg4	3680	13	88	0.440524	2.62347	2.57418	Up	4.64e-13	4.56e-12
Emb	1366	15	101	1.36935	8.11169	2.56651	Up	9.4e-15	1.03e-13
Cebpd	1139	204	1364	22.3347	131.381	2.55639	Up	5.65e-180	7.71e-178
Grip1	4279	3	20	0.0874285	0.512777	2.55215	Up	0.000851986	0.00250878
Cd200r1	984	3	20	0.38019	2.22985	2.55215	Up	0.000851986	0.00250933
Clec2l	1430	5	33	0.436022	2.53174	2.53765	Up	1.47e-05	6.11e-05
Fam3d	1318	601	3910	56.8635	325.463	2.51692	Up	0	0
Map10	2793	4	26	0.178593	1.02128	2.51563	Up	0.000141936	0.000491195
Pycr1	930	4	26	0.536354	3.06712	2.51563	Up	0.000141936	0.000491321
Fcgr2a	1421	34	218	2.98373	16.8307	2.49591	Up	2.35e-29	5.23e-28
Meox2	2247	5	32	0.277486	1.56238	2.49326	Up	2.42e-05	9.73e-05
Adamts4	3339	25	159	0.933679	5.22422	2.48422	Up	1.09e-21	1.8e-20
Mbtps2	2091	10	63	0.596376	3.30542	2.47054	Up	2.51e-09	1.75e-08
Tmem198b	2637	4	25	0.189158	1.04009	2.45904	Up	0.000233872	0.000778824
Nr4a3	4396	4	25	0.113469	0.623911	2.45904	Up	0.000233872	0.00077844
Cd22	3695	8	50	0.269991	1.48455	2.45904	Up	1.29e-07	7.38e-07
Ttc30a	2899	4	25	0.172062	0.94609	2.45904	Up	0.000233872	0.000778632
Sh2b2	2807	14	87	0.621956	3.4003	2.45078	Up	2.64e-12	2.44e-11
Pla1a	1721	91	563	6.59378	35.8895	2.44439	Up	1.22e-71	6.63e-70
Tyrobp	525	54	332	12.8265	69.3776	2.43534	Up	9.87e-43	3.25e-41
Ogfrl1	1706	34	207	2.48527	13.3116	2.42121	Up	4.87e-27	1e-25
Lgals5	870	51	308	7.31013	38.8393	2.40955	Up	2.76e-39	8.27e-38
Ndst4	2619	4	24	0.190458	1.00535	2.40015	Up	0.000383648	0.00122273
RGD1564149	1507	2	12	0.165497	0.873592	2.40015	Up	0.0147681	0.0314724
C3ar1	2025	8	48	0.492651	2.6005	2.40015	Up	3.42e-07	1.84e-06
Pcdhga10	4631	4	24	0.107711	0.568561	2.40015	Up	0.000383648	0.00122302
Pfkfb1	1830	2	12	0.136287	0.7194	2.40015	Up	0.0147681	0.0314675
Slc7a11	8894	12	71	0.168251	0.875793	2.37997	Up	5.62e-10	4.18e-09
Mmp10	1703	473	2797	34.6354	180.185	2.37916	Up	0	0
Plin1	2025	8	47	0.492651	2.54632	2.36978	Up	5.56e-07	2.93e-06
Spi1	1341	69	404	6.41645	33.0516	2.36488	Up	5.81e-50	2.21e-48
Chac1	1569	5	29	0.397394	2.02776	2.35124	Up	0.000105738	0.000373777
Gpx2	1010	1744	9985	215.327	1084.59	2.33255	Up	0	0
St3gal4	2063	212	1212	12.8148	64.4531	2.33044	Up	5.72e-144	6.5e-142
Pax6	2148	3	17	0.174165	0.868271	2.31769	Up	0.00381368	0.00961751
Slpi	650	46	260	8.82508	43.8834	2.31399	Up	6.51e-32	1.6e-30
Tnfrsf12a	963	54	300	6.99265	34.1771	2.28912	Up	3.9e-36	1.09e-34
Shq1	2239	11	61	0.612651	2.98893	2.28649	Up	2.11e-08	1.33e-07
RGD1559482	741	55	305	9.2559	45.1567	2.28649	Up	1.16e-36	3.28e-35
Nr2f1	2461	6	33	0.304028	1.4711	2.27462	Up	4.75e-05	0.000180372
Ccdc183	1686	2	11	0.147927	0.715773	2.27462	Up	0.0243536	0.0483102
Pgam2	789	2	11	0.316102	1.52952	2.27462	Up	0.0243536	0.0483173
Erich2	1653	2	11	0.15088	0.730063	2.27462	Up	0.0243536	0.0483031
Ctrc	880	2	11	0.283414	1.37136	2.27462	Up	0.0243536	0.0482889
Fsip1	1663	6	33	0.449918	2.17702	2.27462	Up	4.75e-05	0.000180423
Faslg	1623	2	11	0.153669	0.743558	2.27462	Up	0.0243536	0.048296
Lmcd1	1663	135	736	10.1232	48.5541	2.26194	Up	4.54e-85	2.73e-83
Mettl4	2039	9	49	0.550427	2.63645	2.25997	Up	6.63e-07	3.46e-06
Hgf	2532	5	27	0.246252	1.16988	2.24815	Up	0.00027697	0.000908459
Zfp438	3117	5	27	0.200036	0.950315	2.24815	Up	0.00027697	0.00090868
B4galt4	2081	37	199	2.21719	10.4911	2.24236	Up	6.6e-24	1.21e-22
Csf2rb	2894	67	356	2.88702	13.4956	2.22483	Up	3.43e-41	1.08e-39
Mmp12	1791	17	89	1.18366	5.45174	2.20346	Up	3.12e-11	2.63e-10
P2ry2	1981	22	115	1.38488	6.36874	2.20125	Up	4.09e-14	4.31e-13
Serping1	1791	246	1274	17.1283	78.0395	2.18782	Up	3.78e-140	4.02e-138
Bcl6	3389	52	268	1.9134	8.67568	2.18084	Up	1.15e-30	2.7e-29
Tac4	1083	11	55	1.2666	5.57153	2.13712	Up	3.45e-07	1.85e-06
Kirrel	2370	22	110	1.15757	5.09196	2.13712	Up	4.02e-13	3.98e-12
Pi15	1359	3	15	0.275281	1.21091	2.13712	Up	0.0100343	0.0224616
Cx3cr1	1326	5	25	0.47022	2.06841	2.13712	Up	0.000711942	0.00212654
LOC500331	1435	3	15	0.260702	1.14678	2.13712	Up	0.0100343	0.0224579
LOC100910945	666	3	15	0.561722	2.47091	2.13712	Up	0.0100343	0.0224691
Sec14l4	2920	2	10	0.0854125	0.375714	2.13712	Up	0.0397982	0.0745775
Ust	1721	2	10	0.144918	0.63747	2.13712	Up	0.0397982	0.0745878
Rnd1	1609	18	90	1.39505	6.13659	2.13712	Up	5.64e-11	4.65e-10
Has1	2096	5	25	0.297477	1.30855	2.13712	Up	0.000711942	0.00212607
Naa11	3230	5	25	0.193038	0.849137	2.13712	Up	0.000711942	0.0021256
Ccr1	1849	17	85	1.14653	5.04339	2.13712	Up	1.95e-10	1.53e-09
Oas1k	1432	3	15	0.261248	1.14918	2.13712	Up	0.0100343	0.0224654
Oas1a	1400	14	69	1.24702	5.40706	2.11636	Up	1.28e-08	8.32e-08
Inhbb	3119	45	219	1.79917	7.70317	2.09812	Up	3.31e-24	6.14e-23
LOC102547290	877	7	34	0.995343	4.25324	2.0953	Up	8.58e-05	0.000309038
Cp	3731	253	1214	8.45609	35.6972	2.07775	Up	2.53e-125	2.33e-123
Alox15	2189	9	43	0.512709	2.15508	2.07153	Up	1.06e-05	4.55e-05
Ncf2	1584	12	57	0.944714	3.94785	2.06312	Up	3.83e-07	2.06e-06
Clec12a	1000	4	19	0.498809	2.08446	2.06312	Up	0.00421234	0.0105149
Mrc1	5233	125	592	2.97875	12.4111	2.05886	Up	2.6e-61	1.21e-59
Lilrb3	2634	14	66	0.662806	2.74896	2.05223	Up	4.93e-08	2.98e-07
Ccl2	780	64	300	10.232	42.1956	2.04401	Up	1.39e-31	3.39e-30
Ppp1r3e	1072	3	14	0.34898	1.43276	2.03758	Up	0.0160908	0.0339009
Pla2g7	1772	118	546	8.3041	33.8041	2.0253	Up	1.59e-55	6.77e-54
Mapk15	1872	5	23	0.333072	1.34791	2.01682	Up	0.00179137	0.00492589
Cd40	1242	10	46	1.00404	4.06328	2.01682	Up	7.4e-06	3.24e-05
Cd163	4223	143	655	4.22269	17.0161	2.01067	Up	1.14e-65	5.85e-64
B3gnt7	2531	103	467	5.0748	20.2425	1.99597	Up	7.26e-47	2.56e-45
Slc11a1	1990	62	280	3.8852	15.4364	1.99028	Up	1.25e-28	2.72e-27
Smpd5	1924	16	71	1.03702	4.0485	1.96494	Up	3.73e-08	2.29e-07
Napepld	1191	7	31	0.732927	2.85555	1.96203	Up	0.000332628	0.00107176
Igsf6	2232	22	97	1.22914	4.7678	1.95567	Up	1.28e-10	1.02e-09
G0s2	729	23	101	3.93436	15.1997	1.94984	Up	5.79e-11	4.77e-10
Cxcl6	392	8	35	2.54494	9.79541	1.94447	Up	0.000144694	0.000500225
Ifitm3	604	884	3852	182.511	699.664	1.93868	Up	0	0
LOC498276	1401	12	52	1.06811	4.07198	1.93067	Up	3.5e-06	1.62e-05
Slc29a2	1678	3	13	0.222948	0.849947	1.93067	Up	0.0255782	0.0503696
Fcrla	1205	3	13	0.310462	1.18358	1.93067	Up	0.0255782	0.0503402
Foxs1	1270	3	13	0.294572	1.123	1.93067	Up	0.0255782	0.0503475
Foxp3	3732	3	13	0.100243	0.382157	1.93067	Up	0.0255782	0.0503549
Zfp951	1915	3	13	0.195356	0.744758	1.93067	Up	0.0255782	0.0503329
Pag1	1304	3	13	0.286892	1.09372	1.93067	Up	0.0255782	0.0503622
Galnt9	2858	3	13	0.130898	0.499024	1.93067	Up	0.0255782	0.0503769
Igfbp5	1627	452	1954	34.6438	131.758	1.92722	Up	5.46e-182	7.6e-180
Il1rn	1915	36	155	2.34427	8.8798	1.92139	Up	8.05e-16	9.52e-15
Pla2g2d	1887	36	155	2.37906	9.01157	1.92139	Up	8.05e-16	9.51e-15
C1galt1	1403	140	602	12.4436	47.0738	1.91953	Up	5.18e-57	2.28e-55
Slc10a3	1877	45	193	2.98966	11.2806	1.91579	Up	2.79e-19	4.15e-18
Ngf	1075	7	30	0.812014	3.06163	1.91472	Up	0.000517554	0.00160078
Apobec3b	1756	14	60	0.994209	3.74858	1.91472	Up	6.88e-07	3.57e-06
Fgr	2499	53	227	2.64475	9.96552	1.91382	Up	2.16e-22	3.7e-21
Folr2	1212	35	149	3.60114	13.4873	1.90507	Up	4.17e-15	4.7e-14
Zap70	2209	16	68	0.90323	3.37718	1.90265	Up	1.36e-07	7.78e-07
Plaur	1208	30	127	3.09691	11.5339	1.89698	Up	5.16e-13	5.05e-12
Zbtb46	2836	9	38	0.39574	1.47	1.89319	Up	9.78e-05	0.000347972
Pla2g2a	766	4670	19715	760.26	2823.63	1.89299	Up	0	0
Chst11	1989	14	59	0.877743	3.2543	1.89048	Up	1.06e-06	5.34e-06
Hpdl	1607	64	269	4.96636	18.3644	1.88665	Up	8.62e-26	1.72e-24
Ccr9	2568	10	42	0.485601	1.7943	1.88558	Up	4.28e-05	0.000164166
Nudt15	800	5	21	0.779389	2.87985	1.88558	Up	0.00439888	0.010924
Tlr8	3381	11	46	0.405716	1.49263	1.87932	Up	1.88e-05	7.7e-05
Slc10a6	1113	7	29	0.784291	2.85853	1.86581	Up	0.000801136	0.00237093
Ankrd16	1342	8	33	0.743381	2.69775	1.85958	Up	0.000346206	0.00111206
Fam20a	1626	16	66	1.22708	4.45311	1.85958	Up	3.2e-07	1.73e-06
Prex1	5438	77	317	1.76574	6.39529	1.85674	Up	1.63e-29	3.65e-28
Duoxa2	963	44	181	5.69771	20.6202	1.8556	Up	1.79e-17	2.34e-16
Fam43a	2403	244	1000	12.6622	45.6548	1.85024	Up	3.9e-89	2.47e-87
Duox2	5662	252	1023	5.55015	19.8219	1.8365	Up	3.02e-90	1.95e-88
Il33	2449	372	1510	18.9421	67.6439	1.83636	Up	2.55e-132	2.55e-130
Galc	2054	17	69	1.0321	3.68544	1.83625	Up	2.17e-07	1.2e-06
Slc43a3	2029	136	551	8.35855	29.7927	1.83363	Up	2.66e-49	9.94e-48
Acot2	2366	90	364	4.74353	16.8782	1.83113	Up	4.64e-33	1.19e-31
S100a3	669	66	266	12.3025	43.621	1.82608	Up	1.73e-24	3.28e-23
Rtn4rl2	1304	36	145	3.4427	12.1992	1.82517	Up	5.38e-14	5.65e-13
Angptl4	1846	70	281	4.72869	16.6999	1.82033	Up	1.11e-25	2.21e-24
P2ry10	2924	4	16	0.170591	0.60032	1.81519	Up	0.0163852	0.034462
Xkr6	2816	5	20	0.221417	0.77918	1.81519	Up	0.00682288	0.0160078
RT1-CE16	1018	7	28	0.857481	3.01752	1.81519	Up	0.00123335	0.00350936
Egr2	2963	3	12	0.126259	0.444314	1.81519	Up	0.0402648	0.0752222
Iqub	3034	3	12	0.123305	0.433916	1.81519	Up	0.0402648	0.0752118
Slx4ip	1422	6	24	0.52617	1.85162	1.81519	Up	0.00288498	0.00750095
Itgam	3456	36	144	1.29898	4.57119	1.81519	Up	8.14e-14	8.44e-13
Reg1a	766	555	2207	90.3521	316.092	1.80672	Up	2.53e-188	3.59e-186
Hmgcs2	1980	323	1282	20.3428	71.0335	1.80398	Up	5.79e-110	4.71e-108
Fcgr3a	1174	24	95	2.54928	8.87761	1.80008	Up	1.78e-09	1.26e-08
Cybb	1713	78	308	5.67821	19.7258	1.79657	Up	1.57e-27	3.28e-26
Peli3	1893	16	63	1.05401	3.65116	1.79247	Up	1.13e-06	5.65e-06
Fam46c	2024	11	43	0.677729	2.33076	1.78202	Up	6.7e-05	0.00024662
Slc39a4	2214	1421	5545	80.037	274.767	1.77947	Up	0	0
Stox2	5694	10	39	0.219006	0.751428	1.77866	Up	0.000153247	0.000527767
Slamf9	1125	40	156	4.43386	15.2129	1.77866	Up	1.75e-14	1.88e-13
Sod2	2065	1462	5681	88.288	301.818	1.77339	Up	0	0
Pld4	1989	51	198	3.19749	10.9212	1.77212	Up	6.43e-18	8.62e-17
Mcc	2746	15	58	0.681185	2.31722	1.76628	Up	3.84e-06	1.76e-05
Myo1f	3814	90	348	2.94263	10.0101	1.76628	Up	3.15e-30	7.21e-29
Itgb7	2654	43	166	2.02042	6.86195	1.76396	Up	3.64e-15	4.13e-14
Fosl1	1663	20	77	1.49973	5.07971	1.76005	Up	1.01e-07	5.84e-07
Col11a1	7673	6	23	0.0975125	0.328854	1.75379	Up	0.00442672	0.010983
Gna14	2732	6	23	0.27387	0.923608	1.75379	Up	0.00442672	0.0109851
Slc13a1	2206	301	1147	17.0151	57.0425	1.74522	Up	2.96e-94	1.99e-92
Pou2af1	2527	26	99	1.28305	4.29804	1.74411	Up	1.84e-09	1.3e-08
Klra17	1084	5	19	0.575195	1.92294	1.74119	Up	0.0105032	0.0234141
B4galnt3	2970	5	19	0.209936	0.701839	1.74119	Up	0.0105032	0.0234103
Itgad	3558	55	209	1.92766	6.44438	1.74119	Up	2.04e-18	2.84e-17
Ncf1	2758	282	1069	12.7506	42.523	1.73768	Up	1.88e-87	1.16e-85
Kcns1	2701	9	34	0.41552	1.381	1.73273	Up	0.000534082	0.00164587
Zfp13	2125	4	15	0.234734	0.774413	1.72208	Up	0.0253386	0.049956
Mtmr7	2669	4	15	0.18689	0.616571	1.72208	Up	0.0253386	0.0499414
Amz1	1506	4	15	0.331214	1.09271	1.72208	Up	0.0253386	0.0499487
Grem1	3809	1132	4228	37.0604	121.777	1.71629	Up	0	0
Cdyl2	2183	11	41	0.628367	2.06049	1.71331	Up	0.000153373	0.000528069
Bmp3	2158	105	390	6.06753	19.8268	1.70827	Up	3.13e-32	7.81e-31
Cspg5	2078	28	104	1.6803	5.49071	1.70827	Up	1.24e-09	8.92e-09
Elf5	2139	10	37	0.582993	1.89772	1.70271	Up	0.000350906	0.00112662
Bcl2a1	699	66	244	11.7745	38.296	1.70153	Up	1.24e-20	1.97e-19
Slc30a2	3089	130	480	5.24807	17.0476	1.69971	Up	4.92e-39	1.46e-37
Aste1	2411	13	48	0.672389	2.18416	1.69971	Up	4.45e-05	0.000169878
Ulk3	1729	25	92	1.8031	5.83759	1.69489	Up	1.37e-08	8.86e-08
Slc7a2	2500	6	22	0.299285	0.965435	1.68966	Up	0.0067452	0.0158503
Ifitm1	672	375	1372	69.5883	223.988	1.68651	Up	3.25e-107	2.55e-105
Trpv4	3211	8	29	0.310688	0.990828	1.67317	Up	0.00186457	0.00509812
Tlr2	2594	13	47	0.624953	1.98778	1.66934	Up	6.67e-05	0.000245389
Shc4	1869	5	18	0.333607	1.05658	1.66319	Up	0.0160376	0.0338098
RGD1563692	2298	20	72	1.08531	3.43734	1.66319	Up	7.55e-07	3.9e-06
Adamts1	4371	244	873	6.96119	21.9116	1.65429	Up	4.55e-67	2.37e-65
Fgg	1529	7	25	0.570906	1.7938	1.65169	Up	0.00434126	0.0107968
RT1-DMa	1088	21	75	2.40694	7.56263	1.65169	Up	5.02e-07	2.66e-06
Dscaml1	6929	7	25	0.12598	0.395831	1.65169	Up	0.00434126	0.0107948
Fxyd2	239	30	107	15.653	49.1164	1.64977	Up	1.82e-09	1.28e-08
Sned1	5597	16	57	0.356483	1.11727	1.64808	Up	1.29e-05	5.4e-05
Selplg	1263	18	64	1.77723	5.55926	1.64526	Up	3.79e-06	1.74e-05
Mrpl36	856	38	135	5.53585	17.3022	1.64408	Up	1.52e-11	1.32e-10
Rap2b	552	15	53	3.38865	10.5336	1.63622	Up	2.89e-05	0.000114703
Dcaf17	1865	15	53	1.00297	3.11772	1.63622	Up	2.89e-05	0.000114737
Cd300a	1505	51	180	4.22579	13.1213	1.63462	Up	8.01e-15	8.82e-14
Itgb2	3156	100	352	3.95127	12.2362	1.63076	Up	1.73e-27	3.62e-26
Fads3	1442	125	440	10.8098	33.4756	1.63076	Up	5.77e-34	1.52e-32
Fam198b	3591	16	56	0.555621	1.71085	1.62254	Up	1.91e-05	7.81e-05
RGD1305928	526	6	21	1.42246	4.38	1.62254	Up	0.0102017	0.0227948
Tuba8	1451	4	14	0.343769	1.05852	1.62254	Up	0.0388026	0.0729446
Pygo1	1254	4	14	0.397774	1.22482	1.62254	Up	0.0388026	0.0729344
Ccl17	282	4	14	1.76883	5.44652	1.62254	Up	0.0388026	0.0729243
Tlr5	4255	35	122	1.02575	3.14558	1.61664	Up	2.4e-10	1.86e-09
LOC100134871	623	40	139	8.00656	24.4775	1.6122	Up	1.46e-11	1.27e-10
Lilrb4	1152	19	66	2.05672	6.28539	1.61166	Up	3.7e-06	1.71e-05
Slc9a3	5158	1091	3787	26.3765	80.5479	1.61059	Up	4.42e-274	8.41e-272
S100a13	484	422	1464	108.728	331.846	1.60979	Up	4.5e-107	3.49e-105
B4galt1	2292	96	333	5.22313	15.9393	1.6096	Up	1.24e-25	2.44e-24
Susd4	2121	11	38	0.646735	1.96555	1.60368	Up	0.000513182	0.00158835
Lst1	438	14	48	3.98592	12.0229	1.5928	Up	9.67e-05	0.000344332
Tc2n	2501	117	400	5.83373	17.5463	1.58868	Up	6.11e-30	1.39e-28
Wnt11	2582	43	147	2.07676	6.24599	1.5886	Up	6.35e-12	5.69e-11
Sulf1	4067	163	556	4.9979	14.9983	1.5854	Up	7.15e-41	2.22e-39
Sash3	2561	22	75	1.07124	3.21286	1.58458	Up	1.07e-06	5.39e-06
Ccl20	796	22	75	3.44654	10.3369	1.58458	Up	1.07e-06	5.39e-06
Gpr137b	849	5	17	0.734407	2.19676	1.58072	Up	0.0242736	0.0481798
Dnajb7	1315	5	17	0.474153	1.41829	1.58072	Up	0.0242736	0.0481869
Igfbp4	2163	2245	7632	129.43	387.099	1.58053	Up	0	0
Gpr183	1536	13	44	1.05542	3.14269	1.57418	Up	0.00021826	0.000731523
Cd7	974	47	159	6.01746	17.9093	1.57348	Up	1.25e-12	1.19e-11
Fstl3	771	22	74	3.5583	10.5297	1.56521	Up	1.57e-06	7.71e-06
Slc38a9	1783	34	114	2.37794	7.01446	1.56062	Up	2.43e-09	1.7e-08
Sct	405	37	124	11.3925	33.5898	1.55993	Up	4.86e-10	3.64e-09
Pex11a	2259	64	214	3.53295	10.3929	1.55666	Up	2.81e-16	3.42e-15
Fcer1g	633	278	928	54.7665	160.837	1.55423	Up	3.14e-65	1.6e-63
Cd53	1709	69	230	5.03479	14.7648	1.55215	Up	2.56e-17	3.33e-16
Jade3	2502	6	20	0.299046	0.876967	1.55215	Up	0.0153068	0.0324669
LOC24906	1602	12	40	0.934099	2.73929	1.55215	Up	0.000493864	0.00153383
Itgb8	2791	16	53	0.714882	2.08332	1.54311	Up	6.1e-05	0.000226147
Mmp19	2004	46	152	2.86243	8.32121	1.53955	Up	8.42e-12	7.49e-11
Prim2	2113	30	99	1.7705	5.14015	1.53765	Up	3.89e-08	2.38e-07
Rab27b	890	10	33	1.40115	4.06785	1.53765	Up	0.00173307	0.00477727
Zbtb49	2685	20	66	0.928881	2.69675	1.53765	Up	7.72e-06	3.38e-05
Nceh1	2076	21	69	1.26144	3.64638	1.5314	Up	5.07e-06	2.28e-05
Opn3	1751	7	23	0.498524	1.44106	1.5314	Up	0.00971268	0.021905
Pou2f2	1875	11	36	0.731586	2.1064	1.52568	Up	0.00112024	0.00320777
Adam9	3094	476	1555	19.185	55.1379	1.52307	Up	5.49e-105	4.12e-103
Dmbt1	3394	15325	50015	563.071	1616.7	1.52166	Up	0	0
Has2	4174	19	62	0.567643	1.6296	1.52146	Up	1.71e-05	7.08e-05
Il21r	2403	19	62	0.985993	2.8306	1.52146	Up	1.71e-05	7.08e-05
Cd3e	1027	12	39	1.45709	4.16615	1.51563	Up	0.000725592	0.00216253
Mdga1	3453	8	26	0.288913	0.826071	1.51563	Up	0.00619382	0.0147004
Angpt2	2267	33	107	1.81525	5.17813	1.51226	Up	1.63e-08	1.05e-07
Hba1	556	17	55	3.81284	10.8525	1.50909	Up	5.83e-05	0.000216871
Atp5s	1991	14	45	0.876861	2.4796	1.49969	Up	0.000306008	0.000992139
Sfxn4	1304	19	61	1.81698	5.13207	1.498	Up	2.49e-05	0.00010017
Asns	2014	123	393	7.61588	21.4079	1.49106	Up	5.5e-27	1.13e-25
Car9	2071	67	214	4.03431	11.3364	1.49057	Up	2.28e-15	2.62e-14
Gpr153	2644	37	118	1.74508	4.89622	1.48838	Up	4.51e-09	3.07e-08
Dcp2	1621	27	86	2.07709	5.82044	1.48657	Up	5.98e-07	3.13e-06
Apln	3082	22	70	0.890152	2.49176	1.48504	Up	7.03e-06	3.09e-05
Bbs10	2667	11	35	0.514332	1.43974	1.48504	Up	0.00164196	0.0045568
Napsa	1366	57	181	5.20353	14.5368	1.48214	Up	4.04e-13	4e-12
Gja4	1590	29	92	2.27444	6.34792	1.48077	Up	2.59e-07	1.42e-06
Chst10	2630	6	19	0.284492	0.792571	1.47815	Up	0.0227708	0.0458232
Kcnj10	1438	6	19	0.520315	1.44956	1.47815	Up	0.0227708	0.04583
Slfn3	4857	223	706	5.72547	15.9469	1.47781	Up	1.36e-46	4.75e-45
Cebpb	1429	424	1342	37.0005	103.029	1.47744	Up	5.87e-87	3.6e-85
Trpc6	2792	25	79	1.1166	3.10422	1.47511	Up	1.99e-06	9.64e-06
Cdk14	4582	25	79	0.680392	1.89153	1.47511	Up	1.99e-06	9.63e-06
LOC691277	975	13	41	1.6627	4.61339	1.4723	Up	0.000686648	0.00205964
Neurod1	1814	7	22	0.48121	1.33053	1.46727	Up	0.0143631	0.0307209
Gpihbp1	2080	36	113	2.15831	5.96013	1.46544	Up	1.41e-08	9.14e-08
Vgf	2638	23	72	1.08724	2.99432	1.46155	Up	6.67e-06	2.94e-05
Rasgrp4	2132	16	50	0.935852	2.5729	1.45904	Up	0.000188272	0.00063782
Clec2d	702	9	28	1.59875	4.37584	1.45262	Up	0.00581476	0.0139107
Ctsz	1355	1663	5171	153.048	418.674	1.45184	Up	0	0
Cfd	836	157	488	23.419	64.0404	1.45131	Up	6.86e-32	1.68e-30
Pard6g	1149	20	62	2.17062	5.91987	1.44746	Up	3.42e-05	0.000133665
Msl3l2	1476	10	31	0.844866	2.30418	1.44746	Up	0.00372404	0.00941254
Tifa	1637	211	654	16.0734	43.8298	1.44724	Up	5.17e-42	1.67e-40
Tnfaip2	3797	81	251	2.66023	7.25226	1.44688	Up	4.5e-17	5.76e-16
Ptges	1254	72	222	7.15994	19.4221	1.43968	Up	3.63e-15	4.13e-14
RGD1305420	1456	12	37	1.02777	2.78792	1.43968	Up	0.00154232	0.00430238
Apbb1ip	2488	51	157	2.5562	6.92293	1.43738	Up	4.11e-11	3.43e-10
Gimap9	1700	41	126	3.00752	8.13134	1.43492	Up	3.65e-09	2.5e-08
Cd69	1604	14	43	1.08842	2.94106	1.4341	Up	0.00064516	0.00194774
Nos2	3793	14	43	0.460277	1.24373	1.4341	Up	0.00064516	0.00194817
Dtx4	966	58	178	7.4873	20.2154	1.43294	Up	2.3e-12	2.14e-11
Ern1	2954	32	98	1.35087	3.63962	1.4299	Up	2.2e-07	1.21e-06
Runx1	2135	34	104	1.98589	5.34412	1.42817	Up	9.55e-08	5.55e-07
Rgcc	890	36	110	5.04414	13.5595	1.42662	Up	4.15e-08	2.53e-07
Flrt3	2823	38	116	1.6786	4.50804	1.42524	Up	1.81e-08	1.15e-07
Spink4	228	152	464	83.1348	223.267	1.42524	Up	1.24e-29	2.79e-28
Dclk2	3980	23	70	0.720641	1.92955	1.42091	Up	1.38e-05	5.76e-05
Abhd15	3098	23	70	0.925807	2.47889	1.42091	Up	1.38e-05	5.75e-05
Ankrd22	714	24	73	4.19167	11.2167	1.42005	Up	9.02e-06	3.9e-05
Celf2	2049	25	76	1.5215	4.06923	1.41926	Up	5.92e-06	2.63e-05
Flot2	2645	408	1236	19.2357	51.2665	1.41423	Up	2.79e-75	1.56e-73
Slc10a7	1023	44	132	5.36354	14.1559	1.40015	Up	3.04e-09	2.11e-08
Vtn	1597	6	18	0.468512	1.23654	1.40015	Up	0.0335632	0.0641486
Piga	759	11	33	1.80728	4.76994	1.40015	Up	0.00346754	0.0088604
Hist1h1b	669	6	18	1.11841	2.9518	1.40015	Up	0.0335632	0.0641395
Hbb-b1	627	17	51	3.38108	8.92366	1.40015	Up	0.000254218	0.000841599
N4bp3	2018	7	21	0.432565	1.14166	1.40015	Up	0.021065	0.0428437
Ptgir	1360	10	30	0.916928	2.42004	1.40015	Up	0.00540812	0.0130816
Rnft2	4194	9	27	0.267601	0.706278	1.40015	Up	0.0084669	0.0193539
Kcnh1	4559	8	24	0.218824	0.57754	1.40015	Up	0.013317	0.0286969
Nts	798	9	27	1.40642	3.71194	1.40015	Up	0.0084669	0.0193572
Hpse	3095	119	356	4.79469	12.6191	1.3961	Up	1.93e-22	3.31e-21
Spsb1	1394	43	128	3.84663	10.0737	1.38892	Up	6.53e-09	4.38e-08
Aldh1l2	3196	41	122	1.59975	4.18787	1.38837	Up	1.5e-08	9.66e-08
Gem	1812	286	850	19.6826	51.4637	1.38664	Up	7.7e-51	2.99e-49
Lgmn	1819	544	1609	37.2941	97.0429	1.37967	Up	6.02e-94	3.99e-92
Smpdl3a	1661	111	328	8.3335	21.6643	1.37832	Up	1.99e-20	3.13e-19
Fst	1035	22	65	2.65068	6.88991	1.37812	Up	4.29e-05	0.000164512
C4b	5353	150	442	3.49436	9.05869	1.37427	Up	7.05e-27	1.45e-25
Ptger4	1473	66	194	5.58747	14.4491	1.37071	Up	1.4e-12	1.32e-11
Ifit3	2026	16	47	0.984815	2.54507	1.36978	Up	0.000559886	0.00171327
Armcx6	1931	15	44	0.968686	2.49983	1.36773	Up	0.000863432	0.00253916
Itga4	3736	14	41	0.4673	1.20397	1.36539	Up	0.00133411	0.00376983
Fn1	8331	1937	5666	28.9939	74.6139	1.3637	Up	0	0
Penk	1450	25	73	2.15004	5.52326	1.36116	Up	1.71e-05	7.07e-05
Slc35f6	2930	105	306	4.46885	11.4576	1.35833	Up	9.01e-19	1.29e-17
Trpv2	2804	68	198	3.02416	7.74689	1.35708	Up	1.22e-12	1.16e-11
Klhl15	1969	11	32	0.69666	1.78297	1.35576	Up	0.00499346	0.0121943
Zc3h12a	2544	304	884	14.9015	38.122	1.35516	Up	4.67e-51	1.82e-49
Cst7	1140	104	302	11.3763	29.0631	1.35315	Up	1.9e-18	2.67e-17
Jdp2	881	57	165	8.06813	20.547	1.34862	Up	1.12e-10	8.99e-10
Rab11fip2	1564	19	55	1.51492	3.85804	1.34862	Up	0.000219298	0.000734637
Adh1	1806	395	1143	27.2743	69.4335	1.34809	Up	5.35e-65	2.68e-63
Cd300le	731	28	81	4.77656	12.1565	1.34768	Up	6.83e-06	3.01e-05
Prx	4626	36	104	0.970445	2.46643	1.3457	Up	3.38e-07	1.83e-06
Ebi3	1186	9	26	0.946307	2.40508	1.3457	Up	0.0122396	0.0267856
Tmem178b	10116	9	26	0.110945	0.281971	1.3457	Up	0.0122396	0.0267813
Nol12	928	105	302	14.1096	35.7026	1.33935	Up	3.48e-18	4.78e-17
Slc6a12	2501	8	23	0.398888	1.00892	1.33875	Up	0.0192992	0.0399072
Klf2	1056	40	115	4.72357	11.9474	1.33875	Up	9.02e-08	5.27e-07
Rab32	2069	46	132	2.7725	6.99929	1.33602	Up	1.05e-08	6.93e-08
B4galnt1	2238	53	152	2.95318	7.45116	1.3352	Up	8.19e-10	6.01e-09
Nfkbie	1604	59	169	4.58693	11.5591	1.33343	Up	9.7e-11	7.81e-10
Rps4y2	934	143	409	19.0925	48.0415	1.33127	Up	6.98e-24	1.28e-22
Car4	1266	664	1898	65.4046	164.476	1.33041	Up	1.24e-104	9.07e-103
Hs6st2	2394	7	20	0.364626	0.916529	1.32976	Up	0.0306222	0.0590455
Hoxd4	2705	7	20	0.322704	0.811154	1.32976	Up	0.0306222	0.0590371
P2ry6	2466	33	94	1.66876	4.18192	1.32538	Up	1.67e-06	8.19e-06
Qtrt1	1408	39	111	3.45411	8.6489	1.3242	Up	1.92e-07	1.07e-06
Sall1	5123	31	88	0.754591	1.88451	1.32042	Up	3.85e-06	1.77e-05
Tnfrsf17	787	6	17	0.950716	2.36982	1.31769	Up	0.0489818	0.0882247
Adamts5	2778	12	34	0.538671	1.34273	1.31769	Up	0.00458412	0.011334
Eya2	1596	18	51	1.40642	3.50572	1.31769	Up	0.000477426	0.00148722
Itga5	4395	406	1149	11.5197	28.6815	1.31602	Up	4.96e-63	2.39e-61
RT1-DMb	1293	29	82	2.79688	6.95754	1.31476	Up	8.91e-06	3.85e-05
Aspa	1540	17	48	1.37658	3.41949	1.31269	Up	0.000734456	0.00218846
Il10ra	1814	22	62	1.51238	3.74969	1.30995	Up	0.000121868	0.000426998
Gngt2	553	53	149	11.9516	29.5598	1.30644	Up	2.24e-09	1.57e-08
Tbc1d21	1222	15	42	1.53071	3.77067	1.30062	Up	0.00174684	0.00481227
Sorbs3	2598	75	210	3.59995	8.8679	1.30062	Up	1.42e-12	1.34e-11
Ptgis	1661	135	378	10.1353	24.9668	1.30062	Up	1.83e-21	3e-20
Apopt1	820	19	53	2.88944	7.09092	1.29518	Up	0.000438614	0.00138
Car6	1375	19	53	1.72316	4.22877	1.29518	Up	0.000438614	0.00137968
Sprtn	1407	33	92	2.92479	7.17355	1.29436	Up	3.28e-06	1.53e-05
Cd68	1200	80	223	8.31348	20.3875	1.29416	Up	3.55e-13	3.54e-12
Ccnt1	1992	37	103	2.31626	5.67268	1.29224	Up	8.64e-07	4.42e-06
Slc44a4	2254	646	1798	35.7399	87.5137	1.29198	Up	6.3e-95	4.27e-93
Mt1a	389	606	1684	194.266	474.934	1.28969	Up	8.68e-89	5.45e-87
Vps18	3777	116	322	3.82988	9.35297	1.28812	Up	2.94e-18	4.05e-17
Fcgr1a	1249	58	161	5.79082	14.1418	1.28812	Up	7.76e-10	5.7e-09
LOC310926	1471	740	2047	62.7326	152.667	1.2831	Up	1.08e-106	8.28e-105
LOC103691779	1273	8	22	0.783675	1.89598	1.27462	Up	0.027733	0.053991
Adcy8	4601	12	33	0.325239	0.786869	1.27462	Up	0.00651164	0.0153602
Lrp1	14714	2046	5622	17.34	41.918	1.27347	Up	3.15e-286	6.25e-284
Cd38	2247	71	195	3.9403	9.52077	1.27277	Up	1.95e-11	1.68e-10
Ifitm2	630	706	1939	139.746	337.659	1.27276	Up	6.35e-100	4.49e-98
Ikbkg	1239	53	145	5.33432	12.8392	1.26718	Up	8.41e-09	5.58e-08
Ascl2	1572	49	134	3.88703	9.35175	1.26657	Up	3.14e-08	1.95e-07
Cyp7b1	2625	30	82	1.42517	3.42709	1.26585	Up	1.6e-05	6.65e-05
Rac2	1303	267	729	25.553	61.3795	1.26427	Up	2.8e-38	8.25e-37
Rad51c	1927	22	60	1.42369	3.41594	1.26265	Up	0.000239988	0.000797029
Inmt	1062	73	199	8.57181	20.5574	1.26199	Up	1.65e-11	1.43e-10
Rgma	3485	328	892	11.7367	28.0804	1.25854	Up	3.8e-46	1.32e-44
Ptgs2	1815	28	76	1.92378	4.59386	1.25576	Up	3.71e-05	0.000144053
RGD1564171	636	7	19	1.37251	3.27746	1.25576	Up	0.0440962	0.0813005
C1s	2899	1004	2717	43.1877	102.821	1.25144	Up	1.08e-135	1.12e-133
Gmds	1465	1201	3248	102.23	243.231	1.2505	Up	1.22e-161	1.5e-159
Fxyd5	930	56	151	7.50895	17.8129	1.24624	Up	6.51e-09	4.37e-08
Slc1a5	2541	158	426	7.75401	18.3927	1.24612	Up	1.48e-22	2.57e-21
Gpam	2646	81	218	3.81742	9.03872	1.24352	Up	3.18e-12	2.91e-11
C1rl	1384	16	43	1.44164	3.40857	1.24145	Up	0.00224268	0.00599127
B3gnt6	1594	16	43	1.25172	2.95952	1.24145	Up	0.00224268	0.00599009
Slit3	5205	323	868	7.73849	18.2953	1.24135	Up	4.93e-44	1.65e-42
Rbp1	696	303	813	54.2885	128.151	1.23913	Up	3.07e-41	9.66e-40
Wnt16	1662	41	110	3.07629	7.2611	1.239	Up	8.52e-07	4.36e-06
Msn	2097	371	991	22.0622	51.8461	1.23265	Up	1.67e-49	6.3e-48
Sbno2	4826	987	2635	25.5038	59.901	1.23187	Up	1.69e-128	1.62e-126
Masp2	2095	15	40	0.892856	2.09467	1.23023	Up	0.00346066	0.00884616
Shisa7	6089	9	24	0.184319	0.43242	1.23023	Up	0.0249858	0.0493757
Il23a	1541	12	32	0.971075	2.27818	1.23023	Up	0.00918974	0.020844
Exo1	5052	54	144	1.33292	3.12708	1.23023	Up	2.04e-08	1.29e-07
Cdc14b	3141	15	40	0.595522	1.39712	1.23023	Up	0.00346066	0.00884784
Ces1d	1933	23	61	1.48378	3.46209	1.22236	Up	0.000304712	0.000989124
B4galt5	1831	210	555	14.3023	33.2541	1.21729	Up	6.27e-28	1.33e-26
RGD1564124	1629	14	37	1.07172	2.49185	1.21729	Up	0.00535064	0.0129588
Slc36a4	2973	36	95	1.51002	3.50565	1.21512	Up	6.73e-06	2.97e-05
Ubxn2b	1494	11	29	0.918156	2.12955	1.21374	Up	0.0143295	0.0306685
Gadd45g	1059	259	682	30.4985	70.6527	1.21201	Up	9.9e-34	2.58e-32
Slc1a3	3914	38	100	1.2107	2.80298	1.21112	Up	4.06e-06	1.85e-05
Rasd1	1569	19	50	1.5101	3.49613	1.21112	Up	0.00120089	0.00342203
Cdca5	1481	35	92	2.94705	6.81512	1.20947	Up	1.02e-05	4.37e-05
Mx1	3321	48	126	1.80238	4.16238	1.20751	Up	2.37e-07	1.31e-06
Ap5s1	1130	24	63	2.64854	6.11649	1.20751	Up	0.000276834	0.000908675
Plek	1648	200	524	15.1338	34.8831	1.20476	Up	4.67e-26	9.43e-25
Wnt9a	3337	31	81	1.15846	2.66299	1.20084	Up	3.89e-05	0.000150141
Il34	1525	100	261	8.1772	18.7763	1.19924	Up	1.21e-13	1.24e-12
Dis3	3091	112	292	4.51849	10.3639	1.19766	Up	4.6e-15	5.18e-14
Rrm2b	1203	10	26	1.03659	2.37109	1.1937	Up	0.022426	0.0452304
Spred3	1771	30	78	2.1124	4.83188	1.1937	Up	5.9e-05	0.00021921
Slc45a3	3254	30	78	1.14968	2.62977	1.1937	Up	5.9e-05	0.00021915
Mef2b	1318	10	26	0.946147	2.16421	1.1937	Up	0.022426	0.0452236
Irak3	2972	50	130	2.09795	4.79883	1.1937	Up	1.97e-07	1.1e-06
Nos3	3953	78	202	2.46061	5.60615	1.188	Up	9.73e-11	7.83e-10
Limd2	1162	146	378	15.6683	35.6883	1.18761	Up	7.84e-19	1.13e-17
Hcls1	1950	282	730	18.0339	41.0704	1.18739	Up	6.75e-35	1.84e-33
Lrrc2	2505	17	44	0.846283	1.92702	1.18716	Up	0.00282938	0.00737342
Hist3h2ba	630	17	44	3.36498	7.66218	1.18716	Up	0.00282938	0.007372
Arrdc3	1245	94	243	9.41527	21.413	1.18541	Up	1.35e-12	1.29e-11
Emr4	2109	12	31	0.709543	1.6126	1.18442	Up	0.0128815	0.0278875
Map3k8	2721	31	80	1.42072	3.22554	1.18292	Up	5.35e-05	0.000200686
Akna	5353	114	293	2.65572	6.00497	1.17706	Up	9.64e-15	1.06e-13
Ubash3b	2585	44	113	2.12259	4.79577	1.17594	Up	1.67e-06	8.21e-06
Gdf15	912	23	59	3.1449	7.09737	1.17427	Up	0.000582212	0.00177395
Hprt1	1232	23	59	2.32804	5.2539	1.17427	Up	0.000582212	0.00177355
Il2rg	1586	91	233	7.15505	16.1173	1.17158	Up	6.14e-12	5.51e-11
RGD1566386	2915	25	64	1.06949	2.4087	1.17133	Up	0.000345768	0.00111118
Coro1a	1600	336	860	26.1875	58.9683	1.17106	Up	5.75e-40	1.75e-38
Adora2a	2485	34	87	1.70619	3.8409	1.17067	Up	2.91e-05	0.000115107
Chrd	3267	210	537	8.01575	18.0329	1.16972	Up	1.6e-25	3.13e-24
Rad9b	1729	9	23	0.649115	1.4594	1.16883	Up	0.0352518	0.0670251
Lpin1	3083	49	125	1.98197	4.44812	1.16626	Up	5.53e-07	2.91e-06
Nupr1l	566	20	51	4.40644	9.8854	1.16569	Up	0.00150175	0.00420309
Lrg1	1298	238	606	22.8653	51.2199	1.16354	Up	2.26e-28	4.85e-27
Cd8a	1389	37	94	3.3218	7.42448	1.16032	Up	1.58e-05	6.55e-05
Mx2	2565	82	208	3.98658	8.89644	1.15808	Up	1.23e-10	9.82e-10
Cd14	1505	73	185	6.04868	13.4858	1.15675	Up	1.35e-09	9.67e-09
Med27	1252	96	243	9.56183	21.2933	1.15504	Up	3.8e-12	3.46e-11
Qpctl	2166	74	187	4.26037	9.47161	1.15263	Up	1.22e-09	8.83e-09
Arpc1b	1496	2234	5644	186.22	413.9	1.15228	Up	8.2e-246	1.42e-243
Tifab	1351	94	237	8.67654	19.2457	1.14934	Up	8.46e-12	7.52e-11
Mzb1	877	60	151	8.53151	18.8894	1.1467	Up	5.5e-08	3.3e-07
St3gal1	1023	78	196	9.50809	21.0194	1.1445	Up	6.11e-10	4.54e-09
Rdh10	1061	133	334	15.6319	34.536	1.14361	Up	6.34e-16	7.52e-15
Map3k6	4339	108	271	3.1039	6.85204	1.14245	Up	3.55e-13	3.54e-12
Tnc	6155	1530	3839	30.9983	68.4275	1.14239	Up	1.38e-165	1.75e-163
Ch25h	1318	59	148	5.58227	12.3193	1.142	Up	8.24e-08	4.82e-07
Scrn3	1059	44	110	5.18121	11.3956	1.13712	Up	4.22e-06	1.92e-05
Kcna7	3592	18	45	0.6249	1.37441	1.13712	Up	0.00351424	0.00895432
Ebf4	1665	12	30	0.898755	1.97673	1.13712	Up	0.0179285	0.0373012
Rgs18	708	10	25	1.76133	3.87389	1.13712	Up	0.0313876	0.0604007
Prf1	1941	18	45	1.15643	2.54347	1.13712	Up	0.00351424	0.00895263
Styx	1208	30	75	3.09691	6.81138	1.13712	Up	0.000151486	0.000522237
Sytl4	2019	16	40	0.98823	2.17352	1.13712	Up	0.00601102	0.0143068
Trmt61a	1834	24	60	1.63187	3.58916	1.13712	Up	0.000720266	0.0021476
Abhd11	1147	115	287	12.5028	27.451	1.13461	Up	9.85e-14	1.01e-12
Kcnj8	1577	440	1096	34.7933	76.2464	1.13186	Up	6.8e-48	2.44e-46
Steap2	3479	138	343	4.94651	10.8163	1.12873	Up	5.24e-16	6.25e-15
RT1-Bb	1515	31	77	2.55166	5.57595	1.12778	Up	0.000136533	0.000474196
Alpl	2411	83	206	4.29294	9.37369	1.12665	Up	3.73e-10	2.83e-09
Gas7	6796	220	546	4.03686	8.81414	1.12659	Up	1.64e-24	3.12e-23
Sirpa	3856	218	541	7.05007	15.3922	1.12649	Up	2.69e-24	5.03e-23
Phactr2	1776	27	67	1.89581	4.13878	1.12639	Up	0.000384718	0.00122499
Ddias	3338	23	57	0.859242	1.87339	1.12452	Up	0.00109423	0.00313861
Pm20d2	5275	38	94	0.898329	1.955	1.12185	Up	2.64e-05	0.000105174
Lsp1	1235	127	314	12.8236	27.8935	1.12112	Up	1.24e-14	1.34e-13
Tns4	2471	17	42	0.857927	1.86473	1.12004	Up	0.0053833	0.0130332
MGC112715	1872	228	563	15.1881	32.9946	1.11929	Up	5.58e-25	1.07e-23
Egr1	1527	96	237	7.83983	17.0275	1.11897	Up	2.3e-11	1.97e-10
Itgal	4360	152	375	4.34742	9.43594	1.11801	Up	4.03e-17	5.19e-16
Naf1	2131	30	74	1.75555	3.80968	1.11775	Up	0.00020608	0.000693626
Adgrg7	2736	30	74	1.36735	2.96726	1.11775	Up	0.00020608	0.000693799
Ssx2ip	2522	84	207	4.15344	9.00463	1.11636	Up	4.54e-10	3.41e-09
Mmp7	1024	248	611	30.2013	65.4609	1.11602	Up	7.43e-27	1.52e-25
Faim	676	26	64	4.79624	10.3866	1.11475	Up	0.000582386	0.00177368
Pik3c2g	5957	13	32	0.272138	0.589336	1.11475	Up	0.015988	0.0337105
Golt1b	1034	89	219	10.7336	23.2361	1.11424	Up	1.52e-10	1.2e-09
Thap1	953	22	54	2.87875	6.21643	1.11064	Up	0.00166288	0.00460728
Maff	1941	142	348	9.12299	19.6695	1.10839	Up	8.52e-16	1e-14
Erich1	1108	27	66	3.03877	6.53499	1.1047	Up	0.000523046	0.00161518
Ovca2	2935	27	66	1.14718	2.46704	1.1047	Up	0.000523046	0.00161592
LOC680663	3847	9	22	0.291739	0.627395	1.1047	Up	0.0492862	0.0886784
Car13	1982	18	44	1.13251	2.43551	1.1047	Up	0.00481578	0.0117988
Eme1	1710	27	66	1.96898	4.23437	1.1047	Up	0.000523046	0.00161555
Carhsp1	3033	527	1286	21.6677	46.5167	1.1022	Up	1.23e-53	5.04e-52
Btg3	1225	66	161	6.71865	14.4188	1.10171	Up	5.47e-08	3.28e-07
Dok1	1732	66	161	4.75193	10.1981	1.10171	Up	5.47e-08	3.28e-07
Elovl7	875	41	100	5.84319	12.5381	1.10149	Up	1.93e-05	7.88e-05
Foxa1	2173	32	78	1.83639	3.938	1.10059	Up	0.000166612	0.000570017
Il22ra2	2505	16	39	0.796501	1.70804	1.10059	Up	0.00825474	0.0189202
Sectm1a	1605	16	39	1.24314	2.66582	1.10059	Up	0.00825474	0.0189234
Ptprc	5051	206	501	5.08586	10.8818	1.09735	Up	9.49e-22	1.57e-20
Crispld2	4043	586	1423	18.0746	38.6137	1.09515	Up	1.43e-58	6.44e-57
Slc6a6	2476	225	546	11.332	24.1926	1.09416	Up	1.85e-23	3.31e-22
Col13a1	3146	175	424	6.93671	14.7859	1.0919	Up	1.67e-18	2.35e-17
Fscn1	2369	110	266	5.79031	12.3185	1.08911	Up	4.14e-12	3.76e-11
Cmklr1	2530	24	58	1.18295	2.51506	1.08821	Up	0.0013349	0.00377129
Rassf4	2416	348	840	17.9621	38.1437	1.08649	Up	7.57e-35	2.06e-33
Tmem156	1508	27	65	2.23273	4.72882	1.08267	Up	0.000708382	0.00211778
Hps3	3893	59	142	1.88991	4.0017	1.08229	Up	4.92e-07	2.62e-06
Dtd2	623	79	190	15.813	33.4585	1.08126	Up	5.91e-09	3.98e-08
Tgm2	3508	1269	3043	45.1104	95.1662	1.07699	Up	6.35e-120	5.6e-118
Ifih1	3897	93	223	2.97596	6.27791	1.07693	Up	3.24e-10	2.47e-09
Cyp1b1	2320	66	158	3.54756	7.47153	1.07458	Up	1.32e-07	7.51e-07
Nip7	1178	145	347	15.3496	32.3165	1.07407	Up	4.75e-15	5.35e-14
Syn1	3170	13	31	0.511397	1.07286	1.06895	Up	0.0219688	0.044461
Jak3	3790	130	310	4.27739	8.97352	1.06895	Up	1.66e-13	1.68e-12
Lrrc26	1251	21	50	2.09332	4.38483	1.06673	Up	0.00343054	0.00877415
Tex10	3893	108	257	3.4595	7.24251	1.06593	Up	2.15e-11	1.84e-10
Ybey	4419	29	69	0.818367	1.71303	1.06573	Up	0.000567842	0.00173565
Gpr182	1885	29	69	1.9185	4.01586	1.06573	Up	0.000567842	0.00173526
Ccdc92	1953	53	126	3.38414	7.07797	1.06455	Up	2.99e-06	1.4e-05
Ptpn1	1715	199	473	14.4698	30.2578	1.06426	Up	1.07e-19	1.63e-18
Vrk2	977	27	64	3.44622	7.18664	1.0603	Up	0.000955626	0.00278482
Tspan4	1410	19	45	1.68038	3.50134	1.05911	Up	0.00584652	0.0139743
Cyba	698	541	1280	96.6532	201.185	1.05763	Up	4.67e-50	1.79e-48
Rundc3a	2052	41	97	2.49161	5.18603	1.05755	Up	4.68e-05	0.000177746
Aaas	1911	118	279	7.70009	16.0171	1.05667	Up	4.25e-12	3.86e-11
Pgf	1563	22	52	1.75525	3.64993	1.0562	Up	0.00306002	0.00791189
Cfb	2560	449	1061	21.8716	45.4691	1.05583	Up	1.13e-41	3.59e-40
Donson	2214	36	85	2.02768	4.21194	1.05465	Up	0.000145123	0.000501454
Gas8	1576	31	73	2.4529	5.08168	1.05082	Up	0.00045436	0.00142424
Avpi1	1084	327	770	37.6177	77.9295	1.05076	Up	1.79e-30	4.15e-29
Zfp52	2882	34	80	1.47116	3.04534	1.04965	Up	0.0002426	0.00080511
Afmid	2511	68	160	3.37704	6.99059	1.04965	Up	1.89e-07	1.05e-06
Adamts15	6064	219	515	4.50359	9.31727	1.04883	Up	7.55e-21	1.21e-19
Cldn2	3035	1270	2984	52.1818	107.865	1.04761	Up	1.5e-112	1.25e-110
Pde12	2118	69	162	4.06254	8.39131	1.04651	Up	1.7e-07	9.54e-07
Lcp1	3407	546	1280	19.9846	41.2172	1.04436	Up	4.49e-49	1.67e-47
Sult1a1	1220	70	164	7.15505	14.7477	1.04346	Up	1.52e-07	8.63e-07
Csf2ra	1392	117	274	10.4814	21.5949	1.04286	Up	1.1e-11	9.72e-11
Tf	2292	121	283	6.58332	13.546	1.04098	Up	5.44e-12	4.89e-11
Lypd8	1087	5641	13193	647.144	1331.54	1.04094	Up	0	0
Nhs	5813	12	28	0.257428	0.528443	1.03758	Up	0.0339514	0.0647714
Gas2l1	2725	90	210	4.11861	8.4546	1.03758	Up	3.26e-09	2.25e-08
Arid5a	2428	61	142	3.13296	6.41623	1.0342	Up	1.26e-06	6.26e-06
Srm	1249	55	128	5.49129	11.2431	1.03383	Up	4.26e-06	1.94e-05
Areg	1140	49	114	5.36001	10.9709	1.03337	Up	1.46e-05	6.07e-05
Lsg1	2253	304	707	16.8262	34.427	1.03283	Up	2.22e-27	4.61e-26
Basp1	1016	310	720	38.0489	77.7462	1.03092	Up	8.95e-28	1.89e-26
Hsd11b1	1533	53	123	4.3113	8.80245	1.02978	Up	7.05e-06	3.1e-05
Sema3d	4922	25	58	0.633392	1.29279	1.02931	Up	0.00216626	0.00580664
Pdpn	1852	286	663	19.2575	39.2747	1.02818	Up	1.34e-25	2.65e-24
Cd244	1352	22	51	2.02918	4.13841	1.02818	Up	0.0041213	0.0103029
Ppap2b	3080	976	2262	39.516	80.5717	1.02783	Up	3.35e-83	1.98e-81
Itpripl2	1896	41	95	2.69662	5.497	1.02749	Up	8.32e-05	0.000300721
Arhgef37	4474	19	44	0.52958	1.07894	1.02669	Up	0.00789838	0.0181929
Itpripl1	1878	35	81	2.32406	4.73184	1.02576	Up	0.000289724	0.000946614
Fam175a	1452	45	104	3.86474	7.85791	1.02378	Up	4.01e-05	0.000154218
Loxl4	3789	39	90	1.28355	2.6059	1.02164	Up	0.000138592	0.000480235
Dpep2	1634	36	83	2.74742	5.57271	1.0203	Up	0.000258728	0.000855271
Cnrip1	1447	33	76	2.84393	5.76216	1.01872	Up	0.000484462	0.0015074
Csf1	3953	208	479	6.56161	13.2938	1.01863	Up	1.16e-18	1.65e-17
Nubp1	1222	171	393	17.4501	35.2827	1.01572	Up	1.63e-15	1.89e-14
Polr1e	1588	74	170	5.81106	11.7446	1.01513	Up	1.73e-07	9.71e-07
Mre11a	2130	68	156	3.9811	8.03499	1.01313	Up	5.82e-07	3.06e-06
Adm	1387	24	55	2.15779	4.35038	1.01159	Up	0.00325936	0.00837758
B3galt5	5100	1742	3988	42.5944	85.7878	1.01011	Up	3.34e-141	3.6e-139
Hsd17b7	1704	45	103	3.29319	6.63144	1.00984	Up	5.31e-05	0.000199446
Ado	1164	35	80	3.74964	7.54011	1.00783	Up	0.000385502	0.0012269
Scn3a	6822	14	32	0.255912	0.514611	1.00783	Up	0.0264422	0.0517691
Man1c1	3767	134	306	4.43592	8.91182	1.00649	Up	3.08e-12	2.83e-11
Xpnpep3	2473	25	57	1.26064	2.52866	1.00422	Up	0.00289768	0.00753252
Grk4	1997	18	41	1.12401	2.2524	1.00282	Up	0.0119838	0.0263153
Camkmt	1455	47	107	4.02818	8.06791	1.00207	Up	4.24e-05	0.000162813
Tubb6	1751	399	908	28.4159	56.8906	1.00149	Up	4.5e-33	1.16e-31
C1r	2696	976	2218	45.1444	90.2573	0.999495	Up	4.85e-78	2.74e-76
Aar2	2623	70	159	3.32793	6.65027	0.998789	Up	6.15e-07	3.22e-06
Tmem144	2284	52	118	2.8391	5.66795	0.997392	Up	1.83e-05	7.51e-05
Lifr	3407	41	93	1.50067	2.99469	0.996796	Up	0.000146527	0.000505787
Ttll12	2412	144	326	7.44491	14.8279	0.993992	Up	1.04e-12	9.94e-12
Ficd	1926	38	86	2.46038	4.89872	0.993526	Up	0.000273302	0.000897736
Cesl1	2000	61	138	3.80342	7.56989	0.992976	Up	3.83e-06	1.76e-05
LOC689959	1347	46	104	4.25858	8.47044	0.992066	Up	6.28e-05	0.000232537
Rom1	1548	27	61	2.17504	4.32314	0.991039	Up	0.0022893	0.00608453
2020-03-03	1772	27	61	1.90009	3.77665	0.991039	Up	0.0022893	0.00608573
Ankrd24	3472	27	61	0.969747	1.92748	0.991039	Up	0.0022893	0.00608333
C6	2991	55	124	2.29309	4.54826	0.988025	Up	1.3e-05	5.47e-05
Ube3d	1855	16	36	1.0756	2.12911	0.985114	Up	0.0205948	0.0422115
Arhgap8	1517	92	207	7.56269	14.9701	0.985114	Up	1.8e-08	1.15e-07
Nefh	3843	12	27	0.38939	0.770786	0.985114	Up	0.0461616	0.0839285
Zfp458	3269	12	27	0.457763	0.906128	0.985114	Up	0.0461616	0.0839172
Cnbd2	2266	20	45	1.10064	2.17868	0.985114	Up	0.00939406	0.0212432
Ankrd37	762	16	36	2.61842	5.18308	0.985114	Up	0.0205948	0.0422051
Myoc	2043	12	27	0.732465	1.44989	0.985114	Up	0.0461616	0.0839059
Mmp14	2447	857	1928	43.6738	86.4398	0.984927	Up	1.72e-66	8.92e-65
Cyp20a1	1985	145	326	9.10923	18.0176	0.984008	Up	1.59e-12	1.49e-11
Ptpn7	2032	41	92	2.51614	4.96712	0.981199	Up	0.000193547	0.000655033
Rims2	5639	25	56	0.552856	1.0895	0.978687	Up	0.00385842	0.00971945
Rmrp	257	191	427	92.6775	182.278	0.975852	Up	9.32e-16	1.1e-14
Lgi3	3319	17	38	0.638728	1.25608	0.975653	Up	0.0181787	0.0377694
Rars	2105	1583	3538	93.7784	184.394	0.975462	Up	1.4e-118	1.22e-116
Tmem106c	1400	52	116	4.6318	9.09014	0.97273	Up	3.17e-05	0.000124358
Hook3	2825	79	176	3.48725	6.83494	0.97084	Up	2.95e-07	1.61e-06
Art2b	1183	101	225	10.6466	20.866	0.970758	Up	6.62e-09	4.44e-08
Dok2	1594	44	98	3.44222	6.74494	0.970467	Up	0.000136961	0.000475072
Shmt2	2045	368	819	22.4403	43.9371	0.969346	Up	1.67e-28	3.6e-27
S1pr2	2741	58	129	2.63872	5.16323	0.968435	Up	1.22e-05	5.15e-05
Acacb	7345	143	318	2.42783	4.74981	0.9682	Up	5.74e-12	5.15e-11
Wdr4	1903	94	209	6.15975	12.0489	0.967959	Up	2.47e-08	1.54e-07
Fxyd3	453	94	209	25.8764	50.6161	0.967959	Up	2.47e-08	1.54e-07
MGC95208	1322	72	160	6.79165	13.2779	0.967192	Up	1.11e-06	5.58e-06
Nptx2	1906	18	40	1.17767	2.30238	0.967192	Up	0.0160486	0.0338225
Homez	1759	18	40	1.27609	2.49479	0.967192	Up	0.0160486	0.0338278
Pnpla2	2231	54	120	3.01834	5.90095	0.967192	Up	2.52e-05	0.000101067
Ffar4	1388	68	151	6.10933	11.9352	0.966131	Up	2.28e-06	1.09e-05
Cln5	2033	79	175	4.84578	9.44368	0.962619	Up	3.86e-07	2.07e-06
Cd247	1709	14	31	1.02155	1.99003	0.96203	Up	0.0356394	0.0676858
Eif5a2	4871	33	73	0.844831	1.64416	0.960619	Up	0.00112704	0.00322246
Anapc10	1113	33	73	3.69737	7.19562	0.960619	Up	0.00112704	0.00322314
Sema6b	3847	62	137	2.00976	3.90696	0.959024	Up	7.72e-06	3.38e-05
Mpzl3	1197	72	159	7.50089	14.5728	0.958147	Up	1.45e-06	7.2e-06
Pigs	2409	211	465	10.9224	21.1766	0.955176	Up	1.74e-16	2.14e-15
Dcbld2	2338	45	99	2.40017	4.64549	0.952692	Up	0.000160109	0.00054944
Cpa3	1435	35	77	3.04152	5.8868	0.952692	Up	0.000889776	0.00260925
Zfp653	2155	72	158	4.16639	8.0436	0.949044	Up	1.89e-06	9.2e-06
Cdk5	1163	119	261	12.7597	24.6207	0.948277	Up	8.85e-10	6.47e-09
Mob3b	2271	130	285	7.13839	13.7679	0.947639	Up	1.53e-10	1.21e-09
Clec4a1	1200	100	219	10.3919	20.0218	0.94612	Up	2.13e-08	1.34e-07
Casp4	1218	74	162	7.57633	14.5918	0.945585	Up	1.51e-06	7.46e-06
Helq	3728	53	116	1.77286	3.41368	0.945249	Up	4.84e-05	0.000183257
Myd88	2158	329	720	19.0116	36.6034	0.945098	Up	2.8e-24	5.23e-23
Rab7b	2500	16	35	0.798094	1.53592	0.944472	Up	0.0275654	0.0536957
Suv39h2	4132	43	94	1.29772	2.49579	0.943513	Up	0.00026476	0.000872648
Cryab	995	269	588	33.7135	64.8328	0.943399	Up	4.65e-20	7.18e-19
Ms4a2	2542	49	107	2.40378	4.61794	0.941946	Up	0.000100543	0.000357095
Mnda	1744	60	131	4.29021	8.24072	0.941721	Up	1.65e-05	6.85e-05
Pcsk5	5241	251	548	5.97219	11.4711	0.941677	Up	9.56e-19	1.37e-17
Fkbp11	716	131	286	22.8156	43.8221	0.941637	Up	1.78e-10	1.4e-09
Aox1	4271	104	227	3.03653	5.83092	0.941297	Up	1.36e-08	8.81e-08
Twsg1	669	50	109	9.32005	17.8748	0.939517	Up	8.95e-05	0.000321342
Pmm1	1198	180	392	18.7366	35.898	0.938045	Up	9.38e-14	9.7e-13
Pts	1177	107	233	11.3366	21.718	0.937908	Up	9.67e-09	6.39e-08
Cpt1a	4328	1475	3211	42.499	81.3942	0.937496	Up	4.9e-101	3.51e-99
Mob3c	942	17	37	2.25046	4.30915	0.937179	Up	0.024259	0.048165
Shd	1459	17	37	1.45301	2.78219	0.937179	Up	0.024259	0.0481721
Tnfaip8l2	1386	86	187	7.73766	14.8019	0.935818	Up	2.96e-07	1.61e-06
Alkbh6	932	23	50	3.07742	5.88565	0.935483	Up	0.00863172	0.0196708
Glul	2463	1483	3223	75.0846	143.561	0.935074	Up	5.61e-101	3.99e-99
Tgfbr3	3931	198	430	6.28111	12.0007	0.934025	Up	7.53e-15	8.33e-14
Nat2	1385	35	76	3.15132	6.02011	0.933833	Up	0.00116765	0.00333222
N6amt1	917	70	152	9.51925	18.1851	0.933833	Up	4.03e-06	1.84e-05
Ssbp4	1471	286	621	24.2453	46.3148	0.933767	Up	9.12e-21	1.46e-19
Arhgap30	3672	152	330	5.16197	9.85943	0.933583	Up	1.01e-11	8.9e-11
Psma3l	897	53	115	7.36814	14.0652	0.932758	Up	6.31e-05	0.000233885
Abi3	1683	71	154	5.26076	10.0387	0.932228	Up	3.59e-06	1.66e-05
Birc3	2619	125	271	5.95181	11.352	0.931553	Up	7.57e-10	5.57e-09
Gadd45b	1276	162	351	15.8321	30.1784	0.930666	Up	2.53e-12	2.35e-11
Clu	1860	710	1538	47.6014	90.716	0.930353	Up	9.82e-49	3.59e-47
S1pr3	3606	121	262	4.18441	7.97106	0.929748	Up	1.54e-09	1.1e-08
Crem	4411	97	210	2.74226	5.22303	0.929521	Up	6.53e-08	3.88e-07
Mphosph9	4103	73	158	2.21868	4.2247	0.929145	Up	2.85e-06	1.34e-05
Slc15a4	2730	110	238	5.02463	9.56433	0.928647	Up	8.92e-09	5.9e-08
Spsb2	1214	31	67	3.18432	6.05476	0.927082	Up	0.00247264	0.00651667
Ncam2	4158	25	54	0.749773	1.42479	0.92622	Up	0.00674528	0.0158477
Syngr1	910	25	54	3.42589	6.51018	0.92622	Up	0.00674528	0.015845
Gpn2	1261	126	272	12.4603	23.6643	0.925372	Up	8.74e-10	6.39e-09
Zswim4	4598	76	164	2.06119	3.91305	0.924813	Up	2.02e-06	9.76e-06
Wdr55	1635	147	317	11.2118	21.2707	0.923855	Up	3.8e-11	3.19e-10
Gpx3	1472	1033	2225	87.5118	165.83	0.922154	Up	1.04e-68	5.5e-67
Plekhm1	5020	323	695	8.02367	15.1887	0.920668	Up	1.49e-22	2.58e-21
Gtf2ird2	2943	66	142	2.79658	5.29345	0.920542	Up	1.08e-05	4.6e-05
Thpo	1406	20	43	1.77386	3.35524	0.919525	Up	0.0165766	0.0348213
St6galnac3	2874	20	43	0.867796	1.64143	0.919525	Up	0.0165766	0.0348158
Epb41l4a	2025	20	43	1.23163	2.32961	0.919525	Up	0.0165766	0.0348267
Nol3	1533	27	58	2.19632	4.15075	0.918282	Up	0.0052755	0.0128043
Angel1	3790	75	161	2.46772	4.66044	0.917287	Up	2.94e-06	1.38e-05
Ptprj	7502	287	616	4.77067	9.00833	0.917068	Up	4.8e-20	7.4e-19
Sil1	1629	145	311	11.1	20.945	0.91605	Up	7.92e-11	6.44e-10
Fuca2	1602	413	885	32.1486	60.6068	0.914724	Up	5.37e-28	1.14e-26
Nod2	3629	14	30	0.481078	0.906932	0.914724	Up	0.0476662	0.0861884
Atp7a	4674	49	105	1.30732	2.46457	0.914724	Up	0.000170596	0.000582466
Ctif	1430	43	92	3.74979	7.05817	0.912486	Up	0.000450642	0.0014139
Arhgap22	2086	36	77	2.1521	4.04964	0.91205	Up	0.00135378	0.00381822
Hck	2056	275	588	16.6795	31.3758	0.911573	Up	5e-19	7.34e-18
Lamc2	5157	332	708	8.02814	15.0618	0.907755	Up	1.9e-22	3.27e-21
Ednra	4595	106	226	2.8767	5.39589	0.907447	Up	3.91e-08	2.39e-07
LOC288978	1099	38	81	4.31181	8.08589	0.907111	Up	0.00106475	0.00306318
Junb	1785	975	2078	68.1147	127.717	0.90691	Up	1.44e-62	6.83e-61
Med8	648	84	179	16.1651	30.3053	0.906687	Up	1.04e-06	5.27e-06
Hspb1	890	1016	2164	142.357	266.752	0.905989	Up	5.62e-65	2.81e-63
Arhgdib	1130	385	820	42.487	79.6115	0.905954	Up	1.15e-25	2.27e-24
Map1s	3189	148	315	5.78737	10.8367	0.904943	Up	9.33e-11	7.53e-10
Hk2	3633	608	1293	20.8695	39.0457	0.903768	Up	2.27e-39	6.82e-38
Anxa3	3392	151	321	5.55131	10.3822	0.903213	Up	6.64e-11	5.42e-10
Galns	1575	24	51	1.90022	3.55247	0.902652	Up	0.0100301	0.0224634
Lyn	3428	422	896	15.3513	28.6753	0.901444	Up	1.12e-27	2.35e-26
Kdelc1	1979	99	210	6.23826	11.6416	0.900078	Up	1.44e-07	8.2e-07
Eif4ebp1	846	431	914	63.5303	118.527	0.899695	Up	4.1e-28	8.75e-27
Ercc6l	4000	59	125	1.83936	3.42839	0.89833	Up	5.27e-05	0.000198064
Sgcd	1627	17	36	1.30297	2.42748	0.897651	Up	0.0321558	0.061747
Spidr	3118	51	108	2.03971	3.80004	0.897651	Up	0.000174704	0.000595742
Dusp8	2307	34	72	1.83783	3.42393	0.897651	Up	0.00224548	0.00599164
Srprb	897	281	594	39.065	72.6498	0.895082	Up	1.13e-18	1.61e-17
Il4r	3498	818	1729	29.1614	54.227	0.894954	Up	3.04e-51	1.2e-49
Tbkbp1	3307	89	188	3.35606	6.23683	0.894044	Up	7.54e-07	3.9e-06
Abcc1	4979	135	285	3.38116	6.27976	0.893191	Up	1.11e-09	8.04e-09
Socs1	1163	55	116	5.89735	10.9426	0.89181	Up	0.000108953	0.000384538
Tspo	840	241	508	35.7777	66.3476	0.890984	Up	4.48e-16	5.37e-15
Hspb7	1769	261	550	18.3987	34.1095	0.890571	Up	2.88e-17	3.73e-16
Irf5	2099	56	118	3.32698	6.16751	0.890477	Up	9.68e-05	0.00034484
Wdr77	2031	28	59	1.71918	3.187	0.890477	Up	0.00610052	0.0144968
Cdkn2aipnl	1782	628	1323	43.9467	81.4503	0.890165	Up	2.83e-39	8.47e-38
Ldlr	3038	376	792	15.4339	28.6008	0.889956	Up	3.7e-24	6.84e-23
Tnfrsf1a	2115	1040	2189	61.3193	113.547	0.888877	Up	1.09e-63	5.34e-62
Cdo1	1457	29	61	2.48206	4.59315	0.887945	Up	0.00539126	0.0130455
Tmem119	2167	156	328	8.97718	16.6056	0.887339	Up	7.94e-11	6.45e-10
Slco4a1	2967	49	103	2.05946	3.80855	0.886979	Up	0.000286316	0.000937066
Cxcl16	1707	271	569	19.7975	36.5695	0.885325	Up	1.19e-17	1.58e-16
A3galt2	1911	262	550	17.0968	31.5749	0.885054	Up	4.19e-17	5.4e-16
Mgat5	2623	71	149	3.37547	6.23201	0.88461	Up	1.29e-05	5.44e-05
Nrip3	3859	51	107	1.64805	3.04193	0.88423	Up	0.00022577	0.000753143
Dnaaf5	3417	113	237	4.1239	7.60928	0.883753	Up	3.71e-08	2.28e-07
Hspa1a	3964	227	476	7.14112	13.1739	0.883458	Up	5.81e-15	6.5e-14
Parvg	2535	52	109	2.55799	4.71725	0.882933	Up	0.000200508	0.000677235
Arid3b	3772	42	88	1.38852	2.55948	0.882303	Up	0.000854372	0.00251526
Vcam1	3005	148	310	6.14174	11.3177	0.88186	Up	3.23e-10	2.47e-09
Aldh1a2	2244	86	180	4.77914	8.80015	0.880777	Up	1.76e-06	8.6e-06
Tnfrsf1b	2894	65	136	2.80084	5.15562	0.880284	Up	3.36e-05	0.000131569
Il6st	7454	1723	3600	28.8251	52.9851	0.878263	Up	1.65e-101	1.19e-99
Tspan8	1166	4007	8367	428.544	787.248	0.877377	Up	6.68e-233	1.09e-230
Parm1	1163	152	317	16.2981	29.9034	0.8756	Up	2.62e-10	2.02e-09
Zfat	4444	84	175	2.35711	4.32021	0.874082	Up	2.85e-06	1.34e-05
Uchl3	914	24	50	3.27446	6.00156	0.874082	Up	0.0131175	0.0283394
Ugt1a2	2237	180	375	10.0342	18.391	0.874082	Up	6.61e-12	5.92e-11
Riok2	1790	109	227	7.5936	13.9128	0.873553	Up	9.64e-08	5.6e-07
Piezo1	8205	352	733	5.34981	9.8009	0.873426	Up	7.95e-22	1.33e-20
Ptger3	1253	25	52	2.48807	4.55295	0.871772	Up	0.0115628	0.0254945
Ninj1	1112	163	339	18.2792	33.4453	0.871602	Up	7.46e-11	6.07e-10
Pus10	1830	38	79	2.58945	4.73605	0.871042	Up	0.00179125	0.00492656
Nlrp1a	7024	115	239	2.04168	3.73296	0.870565	Up	4.83e-08	2.92e-07
Papss2	3491	5535	11484	197.716	360.897	0.868159	Up	0	0
Relt	2732	27	56	1.23242	2.24878	0.867656	Up	0.00899502	0.0204366
Tmem147	857	781	1618	113.643	207.128	0.866006	Up	1.45e-45	4.96e-44
Lyrm1	1242	28	58	2.81132	5.12327	0.865815	Up	0.00793796	0.0182716
Il18bp	935	84	174	11.2032	20.4164	0.865815	Up	3.65e-06	1.68e-05
Slc39a1	2412	1247	2583	64.4708	117.486	0.865775	Up	1.2e-71	6.55e-70
Lonrf3	2711	85	176	3.90988	7.12236	0.865229	Up	3.25e-06	1.51e-05
Tacr1	3418	158	327	5.76447	10.4958	0.864555	Up	2.15e-10	1.67e-09
Med21	774	104	215	16.7559	30.4746	0.862942	Up	2.8e-07	1.53e-06
Atf6	3217	224	463	8.68303	15.7896	0.862702	Up	4.45e-14	4.68e-13
Serpinf2	2167	30	62	1.72638	3.13887	0.862494	Up	0.00618808	0.0146893
Chchd6	1078	60	124	6.94075	12.6195	0.862494	Up	9.99e-05	0.000355064
Gmfb	1398	305	630	27.2061	49.4395	0.861731	Up	1.39e-18	1.98e-17
Ptar1	1596	31	64	2.42216	4.39934	0.860992	Up	0.00546616	0.0132054
Rarres1	1332	109	225	10.2046	18.5318	0.860786	Up	1.57e-07	8.89e-07
Fgf9	1030	47	97	5.6903	10.3318	0.860513	Up	0.000604046	0.00183386
Gmfg	525	365	753	86.6977	157.353	0.859942	Up	7.73e-22	1.29e-20
Sgol2	3778	32	66	1.05624	1.91656	0.859583	Up	0.00482986	0.011829
Ndst2	4145	16	33	0.48136	0.873434	0.859583	Up	0.0483392	0.0872535
Car5b	1765	16	33	1.13045	2.05121	0.859583	Up	0.0483392	0.0872418
Bend7	1288	32	66	3.09819	5.62171	0.859583	Up	0.00482986	0.0118311
Adgrl3	5401	65	134	1.50077	2.72189	0.85891	Up	5.53e-05	0.000207048
Zfp579	2145	34	70	1.97663	3.58023	0.857009	Up	0.00377392	0.00952613
St3gal3	1207	17	35	1.75637	3.18128	0.857009	Up	0.0423268	0.0785421
Rspo3	1006	17	35	2.10729	3.8169	0.857009	Up	0.0423268	0.0785313
Lpl	3031	208	428	8.55759	15.4917	0.856216	Up	5.63e-13	5.48e-12
C2cd3	7152	91	187	1.58668	2.8685	0.854289	Up	2.06e-06	9.93e-06
Met	4187	173	355	5.15249	9.30178	0.852236	Up	6.25e-11	5.12e-10
Capg	1477	270	554	22.7959	41.15	0.852115	Up	3.05e-16	3.69e-15
Abcg1	3529	79	162	2.79158	5.03621	0.851258	Up	1.07e-05	4.56e-05
P4ha2	2315	198	406	10.6657	19.2405	0.851168	Up	2.83e-12	2.61e-11
Rnasel	2481	181	371	9.09758	16.4054	0.850618	Up	2.5e-11	2.13e-10
Dok3	1527	41	84	3.34826	6.03505	0.849954	Up	0.00160329	0.00446232
Pecr	1171	247	506	26.3035	47.4061	0.849815	Up	6.68e-15	7.42e-14
Lrrc66	2598	146	299	7.0079	12.6262	0.849366	Up	2.22e-09	1.56e-08
Psat1	2035	146	299	8.9467	16.1193	0.849366	Up	2.22e-09	1.56e-08
RGD1562310	2546	67	137	3.28164	5.90341	0.847132	Up	5.59e-05	0.00020894
Blvrb	884	114	233	16.0815	28.9164	0.846485	Up	1.43e-07	8.14e-07
Jmjd6	1700	229	468	16.7981	30.2021	0.84635	Up	8.3e-14	8.59e-13
Plagl1	4850	46	94	1.18274	2.12631	0.846216	Up	0.00087493	0.0025713
Fcna	1260	48	98	4.75056	8.53289	0.844936	Up	0.00068746	0.00206116
Trim15	3827	169	345	5.50684	9.89011	0.844762	Up	1.59e-10	1.25e-09
Lamb3	4076	25	51	0.764857	1.3727	0.843758	Up	0.0150231	0.0319454
Frzb	2739	328	669	14.9333	26.7963	0.843499	Up	5.4e-19	7.91e-18
Vav1	2714	132	269	6.0651	10.8738	0.842257	Up	1.79e-08	1.15e-07
Myo19	3840	132	269	4.28664	7.68531	0.842257	Up	1.79e-08	1.14e-07
Pdia4	2319	1938	3948	104.214	186.774	0.841742	Up	1.52e-103	1.11e-101
Artn	1331	27	55	2.52965	4.53341	0.841661	Up	0.011661	0.0256773
Txn1	308	1906	3881	771.696	1382.4	0.841069	Up	1.1e-101	7.95e-100
Htra4	2256	84	171	4.64317	8.31567	0.840724	Up	7.57e-06	3.32e-05
Slc8b1	2666	169	344	7.90498	14.1559	0.840574	Up	2.01e-10	1.57e-09
Col5a3	6052	116	236	2.39019	4.27813	0.839851	Up	1.44e-07	8.19e-07
Rab34	1297	88	179	8.46091	15.141	0.839573	Up	4.74e-06	2.14e-05
Noc4l	1743	126	256	9.01462	16.1132	0.837909	Up	4.54e-08	2.75e-07
Alox5	2534	95	193	4.6751	8.35586	0.83779	Up	2.1e-06	1.01e-05
Prtfdc1	1099	32	65	3.631	6.48868	0.837557	Up	0.00623334	0.0147916
Dnajb11	1875	1063	2158	70.6978	126.267	0.836742	Up	7.16e-57	3.14e-55
Poglut1	2918	137	278	5.85477	10.452	0.836098	Up	1.28e-08	8.31e-08
Tmtc2	3049	35	71	1.43148	2.55471	0.835653	Up	0.00429776	0.0107024
Tlr6	2700	70	142	3.23302	5.76986	0.835653	Up	5e-05	0.000188583
C1qtnf1	1534	144	292	11.7061	20.8832	0.835088	Up	5.7e-09	3.84e-08
Cenpi	3094	36	73	1.45096	2.58847	0.835088	Up	0.00379894	0.00958392
Sh3bgrl2	2625	74	150	3.51542	6.26906	0.834554	Up	3.12e-05	0.000122749
Fam60a	2598	111	225	5.32792	9.50132	0.834554	Up	3.26e-07	1.77e-06
Fam105a	1508	112	227	9.2617	16.5145	0.834382	Up	2.91e-07	1.58e-06
Spn	3866	75	152	2.41921	4.31342	0.834298	Up	2.77e-05	0.000110168
Lpcat4	2488	250	506	12.5304	22.3121	0.832398	Up	1.94e-14	2.08e-13
Rhbdf2	3480	178	360	6.37845	11.3492	0.831308	Up	1.15e-10	9.21e-10
Ric8b	1760	46	93	3.25926	5.7971	0.830786	Up	0.00112031	0.00320661
C5ar1	1753	46	93	3.27228	5.82025	0.830786	Up	0.00112031	0.00320729
Babam1	1321	391	790	36.9103	65.6092	0.829873	Up	1.38e-21	2.27e-20
Phyhd1	1262	154	311	15.2172	27.0359	0.829173	Up	2.28e-09	1.6e-08
Dhcr24	1551	529	1067	42.5322	75.4733	0.827409	Up	1.85e-28	3.99e-27
B3galt2	4463	68	137	1.90001	3.36771	0.825758	Up	8.06e-05	0.000291794
Gyltl1b	2398	70	141	3.64018	6.45075	0.825457	Up	6.36e-05	0.000235254
Pcbp3	2057	71	143	4.30426	7.6268	0.825313	Up	5.65e-05	0.000210918
Plxdc2	2736	152	306	6.9279	12.27	0.824649	Up	3.63e-09	2.49e-08
Ctla2a	837	241	485	35.9059	63.5707	0.82414	Up	1.09e-13	1.12e-12
Pik3cd	4788	164	330	4.27134	7.56137	0.823959	Up	9.13e-10	6.67e-09
Bcl2l12	1692	87	175	6.41199	11.3469	0.823456	Up	8.59e-06	3.73e-05
Dnase2	1412	110	221	9.71476	17.1711	0.821732	Up	5.87e-07	3.09e-06
Noxa1	1378	116	233	10.4974	18.5501	0.821394	Up	2.93e-07	1.59e-06
P3h1	2513	120	241	5.95474	10.5212	0.821187	Up	1.84e-07	1.03e-06
Zg16	632	7723	15503	1523.85	2691.16	0.820503	Up	0	0
Cfh	4250	176	353	5.16414	9.11226	0.819281	Up	2.91e-10	2.23e-09
LOC302022	1361	65	130	5.95565	10.4791	0.815189	Up	0.000146062	0.000504311
Pced1a	1106	140	280	15.7851	27.7743	0.815189	Up	2.3e-08	1.44e-07
Sat2	870	61	122	8.74349	15.3844	0.815189	Up	0.000235236	0.000782787
Wdr7	4467	32	64	0.893322	1.57183	0.815189	Up	0.00801008	0.0184251
Sp4	3459	26	52	0.93734	1.64928	0.815189	Up	0.0170853	0.0357507
Maml1	5475	131	262	2.98374	5.24998	0.815189	Up	6.51e-08	3.87e-07
Dph1	2051	52	104	3.16164	5.56299	0.815189	Up	0.000692026	0.00207255
Ankrd39	1091	36	72	4.11483	7.24016	0.815189	Up	0.00487016	0.0119234
Arntl2	1911	52	104	3.39326	5.97053	0.815189	Up	0.000692026	0.00207301
Tbc1d2	3972	77	154	2.41744	4.25355	0.815189	Up	3.53e-05	0.000137382
Stxbp4	2289	30	60	1.63437	2.87572	0.815189	Up	0.0102938	0.0229854
Foxo1	2560	63	126	3.06884	5.39972	0.815189	Up	0.000185323	0.00062862
Rhbdd2	1168	45	90	4.80445	8.45357	0.815189	Up	0.00161487	0.00449084
Mapk7	2738	25	50	1.13863	2.00344	0.815189	Up	0.0194158	0.0401115
Zfp418	2715	28	56	1.28606	2.26287	0.815189	Up	0.0132498	0.0285886
Jph1	2461	20	40	1.01343	1.78315	0.815189	Up	0.0371356	0.0702213
Rabl2a	1804	35	70	2.41939	4.25698	0.815189	Up	0.00551268	0.013294
Slc17a9	2276	40	80	2.1916	3.85619	0.815189	Up	0.00297478	0.00771068
Pik3r1	2175	384	768	22.0164	38.7385	0.815189	Up	1.92e-20	3.01e-19
Cradd	793	23	46	3.61684	6.36393	0.815189	Up	0.0251162	0.0495899
Arf2	2179	153	306	8.75605	15.4065	0.815189	Up	5.15e-09	3.49e-08
Runx3	1230	23	46	2.33183	4.10292	0.815189	Up	0.0251162	0.0495827
Mthfd2l	2187	20	40	1.1404	2.00656	0.815189	Up	0.0371356	0.0702311
Mcpt2	744	344	688	57.658	101.451	0.815189	Up	1.78e-18	2.51e-17
Thbs4	3221	389	777	15.0603	26.4649	0.813333	Up	1.37e-20	2.16e-19
Spon1	4019	604	1204	18.741	32.8662	0.810404	Up	7.56e-31	1.78e-29
Srgn	1288	287	572	27.7869	48.7215	0.810153	Up	1.82e-15	2.11e-14
Dclre1b	3985	129	257	4.03678	7.07531	0.809586	Up	1.03e-07	5.98e-07
Slc27a1	3187	239	476	9.35169	16.3857	0.80914	Up	4.31e-13	4.24e-12
Gspt1	2547	92	183	4.50436	7.88248	0.807327	Up	7.65e-06	3.35e-05
Cmtm7	1519	88	175	7.22436	12.6392	0.806968	Up	1.22e-05	5.17e-05
Cnp	2302	322	640	17.4431	30.5011	0.8062	Up	5.38e-17	6.88e-16
Paqr4	1996	304	604	18.9927	33.1984	0.805666	Up	4.15e-16	4.99e-15
Ccdc86	1026	147	292	17.8667	31.2231	0.805341	Up	1.63e-08	1.05e-07
Psph	1142	66	131	7.20696	12.5848	0.804218	Up	0.000164331	0.000562642
Zdhhc14	3028	108	214	4.44777	7.75351	0.801768	Up	1.49e-06	7.38e-06
Repin1	1713	49	97	3.56708	6.21233	0.800392	Up	0.00126378	0.00358761
Pgm1	2280	326	645	17.8302	31.036	0.799616	Up	6.72e-17	8.53e-16
Mks1	2466	44	87	2.22502	3.8705	0.798701	Up	0.00232218	0.00616343
C1qc	1029	1060	2095	128.459	223.362	0.798075	Up	4.19e-51	1.64e-49
Midn	1725	380	751	27.4706	47.763	0.798002	Up	2.31e-19	3.44e-18
Lrrc8c	2855	81	160	3.53796	6.14829	0.797267	Up	3.52e-05	0.00013696
Pde4b	3120	78	154	3.11756	5.4151	0.796573	Up	5.01e-05	0.000188843
Ywhag	1605	424	837	32.9431	57.2125	0.796352	Up	2.47e-21	4.03e-20
Mterf3	1424	110	217	9.6329	16.7182	0.79538	Up	1.49e-06	7.36e-06
Sc5d	2165	435	858	25.0556	43.478	0.795151	Up	8.91e-22	1.48e-20
Polr1a	6007	321	633	6.66379	11.5608	0.794821	Up	1.86e-16	2.28e-15
Tuba4a	1449	746	1471	64.2014	111.374	0.794738	Up	3.81e-36	1.07e-34
Rab43	961	71	140	9.21317	15.9825	0.794725	Up	0.000114662	0.000403528
Snrpg	417	478	942	142.944	247.831	0.793905	Up	1.08e-23	1.96e-22
Kbtbd8	3506	66	130	2.3475	4.06792	0.793162	Up	0.000207742	0.000699046
Sec61b	562	638	1256	141.566	245.185	0.792397	Up	5.88e-31	1.39e-29
Themis2	1974	29	57	1.832	3.16788	0.790098	Up	0.0149649	0.0318418
Ube2t	989	56	110	7.061	12.2022	0.789194	Up	0.00068748	0.00206076
Eif1a	1830	710	1394	48.3817	83.5703	0.788528	Up	6.64e-34	1.75e-32
Plscr2	1486	27	53	2.26579	3.91289	0.788222	Up	0.0193052	0.0399137
Mvd	1674	235	461	17.506	30.2124	0.787295	Up	3.3e-12	3.02e-11
Ccdc50	1022	77	151	9.39537	16.2094	0.786807	Up	7.1e-05	0.000260325
Exosc3	850	200	392	29.3417	50.595	0.786042	Up	1.44e-10	1.14e-09
Ttc27	2821	196	384	8.66417	14.9337	0.785441	Up	2.27e-10	1.77e-09
Cbfa2t2	2599	73	143	3.5026	6.03629	0.785235	Up	0.000114027	0.000401398
RGD1563348	663	291	570	54.7336	94.3196	0.785131	Up	1.09e-14	1.19e-13
Gfi1	2408	24	47	1.24288	2.14132	0.784815	Up	0.0284008	0.0551877
Spcs3	763	213	417	34.812	59.9587	0.784383	Up	4.06e-11	3.4e-10
Chgb	2539	1094	2140	53.7315	92.468	0.783187	Up	1.47e-50	5.69e-49
Yars	2440	706	1381	36.0819	62.0932	0.783162	Up	3.13e-33	8.09e-32
Arl6	1005	22	43	2.7298	4.694	0.782022	Up	0.036854	0.0697083
Nfil3	1961	191	373	12.1459	20.8676	0.780792	Up	5.03e-10	3.77e-09
Isyna1	1865	880	1718	58.8407	101.061	0.780343	Up	1.1e-40	3.39e-39
Ccl5	568	41	80	9.00139	15.4519	0.779565	Up	0.00425846	0.0106143
Rnaset2	963	650	1267	84.1708	144.341	0.778094	Up	2.66e-30	6.13e-29
Bfsp1	2132	274	534	16.0265	27.4786	0.777853	Up	1.18e-13	1.21e-12
Gstm3	657	39	76	7.40242	12.6908	0.777714	Up	0.00545036	0.0131696
Adamdec1	2394	1086	2116	56.5692	96.9688	0.777504	Up	2.08e-49	7.82e-48
Rpain	739	38	74	6.41229	10.9857	0.776715	Up	0.00616866	0.014651
Anxa1	1388	244	475	21.9217	37.5444	0.776235	Up	2.87e-12	2.64e-11
Mfsd2a	2147	225	438	13.0685	22.3812	0.776195	Up	2.01e-11	1.73e-10
Ccdc124	1607	647	1258	50.2068	85.8826	0.774483	Up	7.17e-30	1.63e-28
Rnf19b	1331	160	311	14.9905	25.6344	0.774031	Up	1.77e-08	1.13e-07
Ccng1	3198	546	1061	21.2906	36.398	0.773641	Up	2.11e-25	4.1e-24
Ppif	1483	158	307	13.2859	22.7111	0.773503	Up	2.22e-08	1.4e-07
Marveld2	2072	70	136	4.21291	7.20095	0.773369	Up	0.000204778	0.000690104
Sf3b6	710	87	169	15.2804	26.1137	0.773125	Up	3.45e-05	0.000134769
Tap1	2677	307	596	14.3009	24.4252	0.772262	Up	6.67e-15	7.42e-14
Sla	1630	51	99	3.90173	6.66328	0.77212	Up	0.00158771	0.00441988
Dhx8	3633	187	363	6.41875	10.9618	0.77212	Up	1.24e-09	8.93e-09
Slc5a8	1902	67	130	4.39277	7.49848	0.771467	Up	0.000292622	0.000953085
Thop1	2394	250	485	13.0224	22.2258	0.771245	Up	2.25e-12	2.09e-11
Cbr3	1175	33	64	3.50228	5.97561	0.770795	Up	0.0115098	0.0253857
Acsl4	4862	246	477	6.30949	10.7633	0.77052	Up	3.54e-12	3.23e-11
Tmem160	819	246	477	37.4563	63.8962	0.77052	Up	3.54e-12	3.23e-11
Gstt3	1785	358	694	25.0103	42.6542	0.770165	Up	4.93e-17	6.31e-16
Tti2	1921	63	122	4.08966	6.96744	0.768646	Up	0.000471672	0.00147406
Dnajc25	1271	141	273	13.834	23.5645	0.768395	Up	1.58e-07	8.91e-07
Tgif1	1387	216	418	19.4201	33.0629	0.76766	Up	8.7e-11	7.04e-10
Fbxw17	1723	61	118	4.41488	7.51341	0.767094	Up	0.00059924	0.0018205
Sirt6	1628	182	352	13.9409	23.7208	0.766826	Up	2.74e-09	1.91e-08
Tmed9	1418	1630	3151	143.346	243.788	0.766127	Up	6.43e-71	3.48e-69
Gnptg	1175	253	489	26.8508	45.6574	0.765886	Up	2.47e-12	2.3e-11
Yae1d1	3432	192	371	6.97635	11.8595	0.765502	Up	1.09e-09	7.87e-09
Entpd2	1886	174	336	11.5049	19.5451	0.764563	Up	6.86e-09	4.58e-08
Pxylp1	2829	128	247	5.64224	9.57865	0.763556	Up	7.08e-07	3.67e-06
Cfi	2010	722	1392	44.7935	75.9773	0.762277	Up	4.95e-32	1.23e-30
Cyth4	2654	137	264	6.43715	10.913	0.761551	Up	3.12e-07	1.69e-06
Slc7a5	3458	205	395	7.3927	12.5318	0.761417	Up	3.8e-10	2.88e-09
Fignl1	2890	41	79	1.76913	2.99895	0.761417	Up	0.0053878	0.0130418
Abhd5	1108	94	181	10.5794	17.9217	0.760446	Up	2.38e-05	9.57e-05
Cpne8	3380	80	154	2.95153	4.99856	0.760047	Up	9.85e-05	0.000350295
Zmym6nb	1032	53	102	6.40428	10.8433	0.759694	Up	0.00156942	0.00437436
RGD1561145	1356	64	123	5.88565	9.95144	0.757703	Up	0.000525368	0.0016216
Aprt	543	848	1629	194.747	329.126	0.757039	Up	8.86e-37	2.52e-35
Fabp4	563	731	1404	161.914	273.589	0.756788	Up	6.51e-32	1.6e-30
Ago3	3149	25	48	0.990015	1.67228	0.756295	Up	0.0319006	0.0613267
Mylpf	645	25	48	4.83342	8.16436	0.756295	Up	0.0319006	0.061318
Ier3	1098	237	455	26.9166	45.4621	0.756168	Up	2.36e-11	2.02e-10
Fam89a	1343	62	119	5.75692	9.72101	0.75581	Up	0.000667324	0.00200971
Tmem97	1242	395	758	39.6597	66.9558	0.755534	Up	6.53e-18	8.75e-17
Tor4a	3010	98	188	4.06007	6.85223	0.755068	Up	1.86e-05	7.62e-05
Ociad2	1540	636	1220	51.5004	86.912	0.754971	Up	7.76e-28	1.64e-26
Mrpl43	711	329	631	57.7033	97.3644	0.754741	Up	3.87e-15	4.38e-14
Srrd	1116	73	140	8.15705	13.7627	0.754647	Up	0.000225432	0.000752201
Kcne4	629	24	46	4.75811	8.0232	0.753788	Up	0.0363264	0.0688647
Ms4a6bl	1353	36	69	3.31802	5.59489	0.753788	Up	0.0100168	0.022441
Hic1	2943	131	251	5.5508	9.35673	0.753309	Up	7.77e-07	4e-06
Ifi27l2b	451	1452	2782	401.48	676.739	0.75327	Up	4.59e-61	2.13e-59
Spata5l1	2480	71	136	3.5701	6.01628	0.752904	Up	0.00028581	0.000935636
Dysf	6319	378	724	7.45964	12.5699	0.752792	Up	4.45e-17	5.7e-16
Atp10a	5215	106	203	2.5347	4.27053	0.752604	Up	9.1e-06	3.93e-05
Chic2	961	140	268	18.1668	30.5951	0.751995	Up	3.42e-07	1.84e-06
Mtfmt	1391	151	289	13.537	22.7935	0.75171	Up	1.2e-07	6.88e-07
Slamf8	1600	46	88	3.58519	6.03397	0.751058	Up	0.00367522	0.0092961
Stambp	1713	57	109	4.14946	6.98087	0.750483	Up	0.00121607	0.00346237
Agps	2076	191	365	11.4731	19.2888	0.749513	Up	2.9e-09	2.02e-08
Mfsd1	2173	331	632	18.9951	31.9079	0.748282	Up	5.86e-15	6.56e-14
Srd5a2	1756	22	42	1.56233	2.62401	0.748075	Up	0.0472066	0.0854374
Dusp11	1133	55	105	6.05351	10.1672	0.748075	Up	0.00154747	0.00431586
Aldh1a3	1538	235	448	19.054	31.9567	0.746027	Up	5.64e-11	4.65e-10
Znrd1	658	115	219	21.7945	36.5139	0.744486	Up	4.95e-06	2.23e-05
Ripk3	2002	207	394	12.8938	21.591	0.743754	Up	8.9e-10	6.51e-09
Hacd3	2923	1374	2615	58.6182	98.1484	0.743618	Up	2.84e-56	1.23e-54
Bcat1	2463	175	333	8.86029	14.8327	0.743356	Up	1.81e-08	1.15e-07
Acyp1	656	81	154	15.3977	25.7548	0.742125	Up	0.00013649	0.000474292
Ncbp2	1587	40	76	3.14309	5.25384	0.741188	Up	0.00768452	0.0177397
Usb1	1665	80	152	5.9917	10.0154	0.741188	Up	0.000153566	0.000528598
RGD1305537	1717	60	114	4.35768	7.28409	0.741188	Up	0.00106174	0.00305582
Fut2	2984	1341	2547	56.0408	93.642	0.740678	Up	1.71e-54	7.12e-53
Psmd9	1341	177	336	16.4596	27.4885	0.739901	Up	1.78e-08	1.14e-07
Pdia6	1721	3162	6001	229.116	382.546	0.739554	Up	1.51e-125	1.4e-123
Fmnl1	3659	68	129	2.31751	3.86783	0.738953	Up	0.000510054	0.00157975
Ppp1r15a	2029	232	440	14.2587	23.7909	0.738567	Up	1.21e-10	9.69e-10
Acy3	1307	47	89	4.48432	7.47059	0.736333	Up	0.00408414	0.0102251
Gpatch1	3073	138	261	5.60003	9.31791	0.73457	Up	8.22e-07	4.22e-06
Sf3a2	1607	326	616	25.2974	42.0538	0.733247	Up	3.66e-14	3.87e-13
Gsap	3088	45	85	1.81723	3.01983	0.732727	Up	0.00521544	0.0126745
Slc25a22	2252	36	68	1.99346	3.31269	0.732727	Up	0.0126336	0.0275406
Lxn	1073	142	268	16.503	27.4016	0.731531	Up	6.43e-07	3.35e-06
Wdr47	4102	62	117	1.88482	3.12918	0.731357	Up	0.0010434	0.00300496
RGD1564664	1393	611	1152	54.6971	90.7281	0.730085	Up	5.64e-25	1.08e-23
Lrp5	5086	1202	2266	29.4715	48.8792	0.7299	Up	1.71e-47	6.08e-46
Gstt1	949	60	113	7.88423	13.0633	0.728477	Up	0.00132572	0.0037477
Zc3hc1	1821	120	226	8.21761	13.6157	0.728477	Up	5.3e-06	2.37e-05
Manf	550	1214	2286	275.252	455.989	0.728246	Up	1.02e-47	3.66e-46
Zhx3	3597	68	128	2.35745	3.904	0.727726	Up	0.000635648	0.00192074
Ift80	2880	51	96	2.20827	3.65695	0.727726	Up	0.00314216	0.008101
Pi4k2a	1598	68	128	5.30648	8.78767	0.727726	Up	0.000635648	0.00192117
Tex264	1459	246	463	21.0259	34.815	0.727543	Up	7.11e-11	5.8e-10
LOC102723236	299	363	683	151.394	250.605	0.727105	Up	2.45e-15	2.81e-14
Pir	1513	126	237	10.385	17.185	0.726652	Up	3.28e-06	1.53e-05
Dynlt1	698	453	852	80.9314	133.914	0.726531	Up	9.84e-19	1.41e-17
Mertk	3024	92	173	3.79385	6.27632	0.726255	Up	7.21e-05	0.000263954
LOC361346	1568	25	47	1.98824	3.28846	0.725921	Up	0.0405438	0.0756493
Ccr5	2473	58	109	2.92468	4.83552	0.725392	Up	0.00168526	0.00466356
Arhgef6	2319	58	109	3.1189	5.15663	0.725392	Up	0.00168526	0.0046626
Stk25	2004	1178	2213	73.303	121.15	0.724853	Up	6.91e-46	2.37e-44
Mif4gd	1291	204	383	19.7051	32.5472	0.723964	Up	3.61e-09	2.48e-08
Sema4c	4189	285	535	8.48416	14.0115	0.723766	Up	3.03e-12	2.79e-11
Igsf10	8808	154	289	2.18031	3.59966	0.723328	Up	3.06e-07	1.66e-06
Agt	1934	72	135	4.64248	7.65804	0.722079	Up	0.000491756	0.00152904
Wdr5b	1860	56	105	3.75448	6.19322	0.722079	Up	0.00214344	0.00576722
Fndc3b	3682	216	405	7.3155	12.0673	0.722079	Up	1.4e-09	1e-08
Nle1	1727	160	300	11.5532	19.0577	0.722079	Up	1.9e-07	1.06e-06
Ddx10	3356	261	489	9.69824	15.9855	0.720973	Up	3e-11	2.54e-10
Myo1g	3292	71	133	2.68951	4.43233	0.720724	Up	0.000553602	0.00169596
Trim24	2642	63	118	2.9736	4.89993	0.720552	Up	0.00115324	0.0032946
Plch1	5598	70	131	1.55933	2.56731	0.719329	Up	0.000623276	0.00188715
Ice2	3155	85	159	3.35965	5.52889	0.718681	Up	0.000163628	0.000560803
Rabep2	2189	184	344	10.4821	17.2406	0.717892	Up	2.84e-08	1.77e-07
Ier5l	1589	115	215	9.02502	14.8441	0.717892	Up	1.17e-05	4.95e-05
Stat5a	3614	106	198	3.65756	6.0106	0.716625	Up	2.68e-05	0.000106764
Slc25a37	1575	53	99	4.19633	6.89597	0.716625	Up	0.0030778	0.00795025
Hic2	4509	53	99	1.46578	2.40877	0.716625	Up	0.0030778	0.00795177
Pld3	1848	263	491	17.7471	29.1488	0.715849	Up	3.62e-11	3.05e-10
Marc1	1944	30	56	1.92442	3.16033	0.715653	Up	0.026917	0.0526071
Slfn2	2078	1169	2182	70.1525	115.199	0.715565	Up	2.67e-44	8.99e-43
Unc93b1	2270	313	584	17.1946	28.2246	0.714994	Up	5.5e-13	5.37e-12
Zbtb9	2786	89	166	3.98367	6.53683	0.714495	Up	0.000126836	0.000442681
Peak1	7011	126	235	2.24112	3.67729	0.714426	Up	5e-06	2.25e-05
A1cf	1863	37	69	2.47664	4.06328	0.71426	Up	0.0140049	0.0300309
Eif4e3	2542	147	274	7.21134	11.8254	0.713548	Up	8.42e-07	4.31e-06
Pon3	1452	169	315	14.5142	23.8004	0.713517	Up	1.27e-07	7.3e-07
Ebna1bp2	1109	66	123	7.42141	12.1679	0.713309	Up	0.0010023	0.00290892
Homer2	1978	146	272	9.20451	15.0863	0.712827	Up	9.44e-07	4.8e-06
Pdhx	1660	124	231	9.31511	15.2667	0.712741	Up	6.3e-06	2.79e-05
Cox17	424	714	1330	209.994	344.133	0.712619	Up	1.81e-27	3.76e-26
Snx10	1400	51	95	4.54272	7.44451	0.712619	Up	0.0039204	0.00984803
Tcirg1	2505	167	311	8.31348	13.6205	0.712255	Up	1.6e-07	9.03e-07
Csf1r	3698	341	635	11.499	18.8385	0.712174	Up	6.61e-14	6.9e-13
Rgs1	1296	232	432	22.3232	36.5695	0.712095	Up	6.46e-10	4.79e-09
Nipa2	2860	383	713	16.6996	27.3504	0.711746	Up	2.04e-15	2.35e-14
Ccdc115	1100	36	67	4.08116	6.68225	0.711353	Up	0.015866	0.0334743
Defa6	288	819	1524	354.622	580.541	0.711116	Up	3.96e-31	9.51e-30
Rcl1	1332	163	303	15.2601	24.9562	0.709635	Up	2.52e-07	1.39e-06
Ptpn6	2136	428	795	24.9872	40.8325	0.708533	Up	6.78e-17	8.61e-16
Pdx1	1372	126	234	11.4522	18.7112	0.708274	Up	6.17e-06	2.74e-05
Adck4	2096	182	338	10.8282	17.6916	0.708274	Up	5.4e-08	3.24e-07
Trim16	3810	62	115	2.02928	3.31141	0.706482	Up	0.00161431	0.00449114
Mfsd5	1735	186	345	13.3687	21.8152	0.706482	Up	4.22e-08	2.57e-07
Chm	3477	55	102	1.97257	3.21837	0.706254	Up	0.00300884	0.00779597
Pih1d1	1284	75	139	7.28401	11.8765	0.705311	Up	0.000530244	0.00163516
Sec11c	677	475	880	87.4942	142.605	0.704765	Up	2.22e-18	3.08e-17
Abcc9	6580	458	848	8.67988	14.1387	0.703905	Up	9.84e-18	1.31e-16
Vav3	4642	101	187	2.71325	4.41954	0.703872	Up	5.91e-05	0.000219481
Eef1d	2018	839	1553	51.846	84.4288	0.703504	Up	3.95e-31	9.5e-30
Slc31a2	1763	80	148	5.65864	9.20979	0.702714	Up	0.000364064	0.00116609
Iffo2	1235	33	61	3.33212	5.4188	0.701532	Up	0.0231178	0.0464039
Clic4	762	125	231	20.4564	33.2581	0.701153	Up	8.52e-06	3.7e-05
Alkbh5	1755	171	316	12.1505	19.7538	0.701117	Up	1.88e-07	1.05e-06
Asnsd1	2334	210	388	11.22	18.2378	0.700856	Up	7.75e-09	5.16e-08
Dimt1	1407	59	109	5.22916	8.4991	0.70073	Up	0.00231054	0.00613374
Ddx21	4381	1135	2096	32.307	52.4878	0.700135	Up	4.31e-41	1.34e-39
Lipg	1589	39	72	3.06066	4.97106	0.699711	Up	0.0136612	0.0293544
Was	1346	52	96	4.81762	7.82468	0.699711	Up	0.0043205	0.0107491
Rhbdl3	3750	71	131	2.36103	3.83249	0.698865	Up	0.00085019	0.00250458
Grwd1	1920	148	273	9.61246	15.5992	0.698492	Up	1.4e-06	6.94e-06
Eef2kmt	1671	45	83	3.35823	5.44932	0.698375	Up	0.0081365	0.0186872
Plod3	2752	365	673	16.5394	26.8292	0.697899	Up	3.42e-14	3.63e-13
Slc25a19	1474	64	118	5.41448	8.78264	0.697832	Up	0.0015761	0.00439027
Calr	1865	13368	24647	893.844	1449.86	0.697817	Up	0	0
Tor3a	1809	70	129	4.8254	7.82333	0.697133	Up	0.000956874	0.00278725
Pdik1l	4489	132	243	3.6669	5.93878	0.695607	Up	5.76e-06	2.57e-05
Svbp	761	113	208	18.5169	29.986	0.695449	Up	2.75e-05	0.000109535
Nxt1	855	210	386	30.6286	49.5292	0.6934	Up	1.16e-08	7.6e-08
Evi2b	1618	43	79	3.31409	5.3566	0.692705	Up	0.0103953	0.0231929
Ift122	4002	92	169	2.86672	4.63287	0.692506	Up	0.000168045	0.000574483
Ddx54	3128	570	1047	22.7239	36.7215	0.692416	Up	5.78e-21	9.28e-20
Clic2	1195	274	503	28.5928	46.1786	0.691571	Up	8.04e-11	6.53e-10
Mpeg1	4187	577	1059	17.1849	27.7481	0.691248	Up	3.96e-21	6.41e-20
Vcpip1	3864	181	332	5.84138	9.4263	0.690382	Up	1.37e-07	7.8e-07
Slc6a9	3182	102	187	3.99737	6.44736	0.689658	Up	7.97e-05	0.000289363
Zfp251	1902	48	88	3.14706	5.07589	0.689658	Up	0.0070146	0.0163553
LOC680200	1579	30	55	2.36926	3.82139	0.689658	Up	0.0338062	0.0645309
Ncf4	1496	89	163	7.41878	11.9535	0.688183	Up	0.000238234	0.000792178
Rasa1	3117	142	260	5.68101	9.15118	0.687809	Up	3.39e-06	1.58e-05
Dse	4130	224	410	6.76351	10.8912	0.687314	Up	5.38e-09	3.64e-08
Psma6	959	1325	2425	172.295	277.417	0.687181	Up	8.38e-46	2.87e-44
Gan	2730	47	86	2.14689	3.45602	0.686865	Up	0.0079215	0.0182369
Uhrf1bp1l	7058	531	971	9.38182	15.0931	0.685948	Up	2.92e-19	4.34e-18
Trim21	1416	35	64	3.08233	4.95858	0.685906	Up	0.0224806	0.0453067
Ston2	3185	35	64	1.37035	2.2045	0.685906	Up	0.0224806	0.0453135
Npr1	4068	99	181	3.03479	4.88133	0.685678	Up	0.000112807	0.00039762
Sbsn	2193	29	53	1.64905	2.65141	0.685128	Up	0.038407	0.0723318
Grap	1536	29	53	2.3544	3.78552	0.685128	Up	0.038407	0.0723217
Yars2	1564	81	148	6.45836	10.3816	0.684792	Up	0.000492342	0.00153016
Rmnd1	1353	75	137	6.91254	11.1087	0.684402	Up	0.00080795	0.00238953
Bysl	1671	248	453	18.5076	29.7415	0.68436	Up	9.9e-10	7.2e-09
Mroh1	1457	46	84	3.93706	6.325	0.683944	Up	0.00894734	0.0203454
Pcgf5	1557	63	115	5.04575	8.10307	0.683399	Up	0.00219384	0.00587358
Parp9	3152	352	642	13.9261	22.3455	0.682187	Up	3.94e-13	3.9e-12
Ppfia3	4643	34	62	0.913176	1.46499	0.681922	Up	0.0254828	0.050211
Fzd5	1758	147	268	10.4273	16.7246	0.681606	Up	2.88e-06	1.35e-05
Lrrc58	1155	67	122	7.23381	11.5883	0.679837	Up	0.00168374	0.00466031
Hm13	1392	424	772	37.984	60.8441	0.679725	Up	2.11e-15	2.43e-14
Pcdh20	5179	39	71	0.939059	1.50402	0.679534	Up	0.0170167	0.0356183
Phgdh	1803	189	344	13.0719	20.9316	0.679211	Up	1.24e-07	7.11e-07
Gtse1	2645	116	211	5.46898	8.7518	0.678307	Up	3.6e-05	0.000140167
Acta1	1438	127	231	11.0133	17.6236	0.678253	Up	1.53e-05	6.38e-05
Cyb561	2683	254	462	11.8056	18.8913	0.678253	Up	9.18e-10	6.7e-09
Rapgef6	5996	110	200	2.28773	3.65939	0.677685	Up	5.86e-05	0.000217976
Reln	11462	241	438	2.62199	4.19232	0.677086	Up	2.64e-09	1.84e-08
Plat	2503	1186	2154	59.0878	94.4116	0.676103	Up	8.95e-40	2.72e-38
Pdgfra	6515	1757	3190	33.6304	53.7176	0.675631	Up	5.4e-58	2.41e-56
Minpp1	2377	450	817	23.6079	37.708	0.6756	Up	4.69e-16	5.6e-15
Nampt	2563	291	528	14.1585	22.6009	0.674707	Up	7.18e-11	5.85e-10
Aspm	9727	237	430	3.03839	4.84987	0.674638	Up	4.13e-09	2.82e-08
Ptk6	2142	86	156	5.00672	7.98998	0.674326	Up	0.000414918	0.00131095
Xrcc2	3508	43	78	1.52856	2.43936	0.674326	Up	0.0129083	0.0279411
Mefv	3199	32	58	1.24741	1.98909	0.67317	Up	0.0327808	0.0628132
Dpm1	2297	272	493	14.7667	23.5465	0.67317	Up	3.3e-10	2.51e-09
Tceanc2	1560	181	328	14.4687	23.0669	0.672895	Up	3.05e-07	1.66e-06
Rest	3249	101	183	3.87655	6.17934	0.672677	Up	0.000134661	0.000468537
Cdca7	2332	567	1027	30.32	48.315	0.672204	Up	1.25e-19	1.91e-18
Dcaf4	2023	90	163	5.5478	8.83959	0.672064	Up	0.000319816	0.00103343
F2rl3	1694	74	134	5.44744	8.67824	0.671825	Up	0.00111751	0.003202
Leo1	2136	316	572	18.4485	29.3789	0.671279	Up	1.45e-11	1.26e-10
Agpat5	2432	273	494	13.9982	22.2845	0.670799	Up	3.59e-10	2.72e-09
Syk	5307	441	798	10.3625	16.4966	0.670799	Up	1.54e-15	1.79e-14
Nsf	2751	256	463	11.6044	18.4642	0.670057	Up	1.32e-09	9.51e-09
Cd37	1158	47	85	5.06132	8.05287	0.669991	Up	0.00981028	0.0220956
Fgl2	3693	386	698	13.0341	20.7356	0.669815	Up	9.54e-14	9.86e-13
Cyb561d2	1464	99	179	8.43273	13.4138	0.669648	Up	0.000169555	0.000579058
Ascc2	2561	244	441	11.881	18.8916	0.669086	Up	3.41e-09	2.35e-08
Kcnk1	2530	363	656	17.8921	28.4462	0.668915	Up	5.57e-13	5.43e-12
Nfkbib	1399	181	327	16.1337	25.6431	0.66849	Up	3.71e-07	1.99e-06
Commd2	2382	93	168	4.86873	7.73763	0.668347	Up	0.000276836	0.000908461
Gpm6b	2088	31	56	1.85142	2.94237	0.668347	Up	0.0372024	0.0703279
Ralgps2	1547	31	56	2.49888	3.97135	0.668347	Up	0.0372024	0.0703181
Nrg1	3842	139	251	4.51161	7.16732	0.667791	Up	8.72e-06	3.78e-05
Wdr89	2098	41	74	2.43698	3.86961	0.66709	Up	0.0164989	0.034674
Dnajc3	1515	742	1339	61.0753	96.9635	0.666854	Up	8.78e-25	1.68e-23
Dab2	3155	158	285	6.24499	9.91028	0.666226	Up	2.25e-06	1.07e-05
Timm10b	670	117	211	21.7764	34.55	0.665923	Up	4.8e-05	0.000182152
Hyou1	4471	1566	2824	43.6779	69.2948	0.665845	Up	2.79e-50	1.07e-48
Sgpp2	1126	188	339	20.8206	33.0295	0.665741	Up	2.51e-07	1.38e-06
Snd1	3449	1731	3121	62.5861	99.2753	0.665591	Up	2.4e-55	1.02e-53
Slirp	2817	147	265	6.50736	10.3205	0.665365	Up	5.24e-06	2.35e-05
Ankrd44	6099	96	173	1.96285	3.11192	0.664854	Up	0.000239584	0.000795883
Stam2	1818	116	209	7.9568	12.6123	0.664567	Up	5.38e-05	0.000201855
Slc16a6	2033	126	227	7.72872	12.2498	0.664457	Up	2.57e-05	0.000102571
Tmem54	1044	1152	2075	137.602	218.051	0.664159	Up	3.03e-37	8.78e-36
Socs4	2015	60	108	3.71322	5.88016	0.663186	Up	0.00385996	0.00972151
Rab20	1478	40	72	3.37489	5.34439	0.663186	Up	0.0186594	0.0386969
Pak6	2725	35	63	1.60168	2.53638	0.663186	Up	0.027979	0.0544385
Ddx55	2343	184	331	9.79309	15.4987	0.662314	Up	3.93e-07	2.1e-06
Rsu1	1536	114	205	9.25524	14.6421	0.661779	Up	6.77e-05	0.000248724
Trmt11	1491	69	124	5.77093	9.12398	0.660861	Up	0.0020099	0.00545026
Cspg4	8073	279	501	4.30966	6.80837	0.659734	Up	4.87e-10	3.65e-09
Borcs5	1821	58	104	3.97184	6.26562	0.657647	Up	0.00489616	0.0119827
Lyve1	3083	183	328	7.40205	11.6719	0.657041	Up	5.34e-07	2.82e-06
Rit1	1071	72	129	8.38334	13.2142	0.656491	Up	0.00173258	0.00477688
Slc9a8	2146	72	129	4.18386	6.59478	0.656491	Up	0.00173258	0.00477786
Emc4	1423	427	765	37.4194	58.9789	0.656412	Up	1.87e-14	2.01e-13
Laptm5	2072	481	861	28.9487	45.5883	0.655165	Up	4.96e-16	5.92e-15
Vegfb	1788	95	170	6.62568	10.4309	0.654724	Up	0.00032836	0.00105876
Trim25	2435	313	560	16.0295	25.2307	0.654453	Up	6.42e-11	5.26e-10
C1qb	1076	564	1009	65.3644	102.877	0.654348	Up	1.73e-18	2.44e-17
Gsta1	1158	230	411	24.7681	38.938	0.652693	Up	2.38e-08	1.49e-07
Elmo1	3911	70	125	2.23195	3.50641	0.65169	Up	0.0021898	0.00586509
Rnf135	2255	51	91	2.82032	4.42726	0.650558	Up	0.00919708	0.0208571
Gimap4	1444	51	91	4.4043	6.91377	0.650558	Up	0.00919708	0.0208536
Tmem171	1103	166	296	18.7675	29.4413	0.649603	Up	2.43e-06	1.15e-05
Gpsm3	1228	92	164	9.34251	14.6516	0.649179	Up	0.000463642	0.00145098
Zfp667	3384	46	82	1.69512	2.65842	0.649179	Up	0.0136652	0.0293582
Fbxl12	1902	78	139	5.11397	8.01761	0.648728	Up	0.00128715	0.00364936
Marcksl1	1540	87	155	7.04487	11.0421	0.64837	Up	0.000676364	0.00203195
Lfng	1837	192	342	13.0337	20.4248	0.648079	Up	4.23e-07	2.26e-06
Pinx1	996	146	260	18.2796	28.6388	0.647732	Up	1.05e-05	4.52e-05
Nup93	2692	277	493	12.8315	20.0915	0.64689	Up	1.31e-09	9.38e-09
Sec61a1	3036	2295	4081	94.266	147.471	0.645617	Up	3.82e-68	2.02e-66
Akt1s1	1582	419	745	33.028	51.6643	0.645479	Up	9.58e-14	9.89e-13
Nuak1	2864	36	64	1.56749	2.45159	0.645264	Up	0.0306056	0.059022
Arhgap25	3412	72	128	2.63147	4.11568	0.645264	Up	0.00211914	0.0057098
Btbd9	1955	45	80	2.87038	4.48935	0.645264	Up	0.0154276	0.0326717
Lect1	1402	36	64	3.20205	5.00809	0.645264	Up	0.0306056	0.0590304
Osgepl1	1802	45	80	3.1141	4.87052	0.645264	Up	0.0154276	0.0326768
Ror1	3533	36	64	1.27067	1.98736	0.645264	Up	0.0306056	0.0590388
Stx8	839	166	295	24.6729	38.5745	0.64472	Up	2.94e-06	1.38e-05
Rexo2	1185	726	1290	76.3998	119.43	0.644518	Up	1.25e-22	2.17e-21
Nup214	5678	282	501	6.19338	9.68017	0.644304	Up	1.1e-09	7.97e-09
Snupn	1338	89	158	8.29484	12.9551	0.643236	Up	0.000654686	0.00197517
Mtbp	3294	40	71	1.5143	2.3647	0.643008	Up	0.0230568	0.0463021
Kif13b	5304	213	378	5.00784	7.8186	0.642722	Up	1.29e-07	7.39e-07
Adam17	4100	461	818	14.0214	21.8882	0.642523	Up	7.74e-15	8.55e-14
Srpr	2912	1264	2241	54.129	84.4289	0.641335	Up	8.72e-38	2.56e-36
Umps	1606	475	842	36.8827	57.5184	0.641081	Up	3.56e-15	4.05e-14
Snai1	1596	57	101	4.45365	6.94271	0.64051	Up	0.00676362	0.0158825
Coprs	552	113	200	25.5278	39.7495	0.638866	Up	0.000136582	0.000474245
Esyt1	3659	498	880	16.9723	26.3852	0.636546	Up	1.3e-15	1.52e-14
Haus7	1367	158	279	14.4133	22.3911	0.635529	Up	7.18e-06	3.15e-05
Znhit6	1562	589	1040	47.0228	73.0454	0.635433	Up	4e-18	5.45e-17
Arpc3	872	966	1705	138.145	214.51	0.634865	Up	1.17e-28	2.55e-27
Slc39a6	3037	119	210	4.88626	7.58604	0.634616	Up	0.000101924	0.00036162
Efemp2	1573	293	517	23.2281	36.0581	0.634452	Up	1.02e-09	7.37e-09
Ckap4	2548	246	434	12.0395	18.6866	0.634225	Up	2.24e-08	1.41e-07
Fnip2	4291	72	127	2.09242	3.24703	0.633948	Up	0.00258552	0.00679164
Polg	3651	355	626	12.1253	18.8106	0.633532	Up	1.91e-11	1.65e-10
Gorab	2468	76	134	3.8401	5.95662	0.63335	Up	0.00197948	0.00537533
Mbd3	1744	857	1511	61.2786	95.0514	0.633325	Up	1.77e-25	3.46e-24
Ptpro	4864	63	111	1.61518	2.50363	0.632325	Up	0.00497724	0.0121569
Gins3	2310	92	162	4.9665	7.69385	0.631477	Up	0.000686272	0.00205943
Cops2	2067	520	915	31.3716	48.5647	0.630449	Up	6.32e-16	7.5e-15
Ggact	1157	212	373	22.8495	35.3684	0.6303	Up	2.54e-07	1.4e-06
Htr2b	2004	83	146	5.16481	7.99274	0.629974	Up	0.00130545	0.00369659
Dffa	3329	394	693	14.759	22.8381	0.629848	Up	2.11e-12	1.97e-11
Ptpre	2283	87	153	4.75212	7.35235	0.629633	Up	0.00100181	0.0029081
Cttn	2919	145	255	6.19453	9.58399	0.629633	Up	2.1e-05	8.52e-05
Crnkl1	2326	352	619	18.8715	29.1959	0.629553	Up	3.19e-11	2.69e-10
Gimap1	1106	33	58	3.72077	5.75325	0.628776	Up	0.0444954	0.0819694
Cpt2	2296	284	499	15.4248	23.8435	0.628338	Up	2.72e-09	1.89e-08
Hspa5	2563	10177	17880	495.16	765.349	0.628223	Up	3.03e-278	5.85e-276
Ggps1	2593	82	144	3.94353	6.09257	0.627562	Up	0.00146459	0.00410504
Oas3	2811	41	72	1.81885	2.81004	0.627562	Up	0.0251066	0.0495782
Gipc1	1563	619	1087	49.3862	76.2976	0.627529	Up	1.71e-18	2.42e-17
Brca2	10350	86	151	1.03617	1.60058	0.627329	Up	0.00112351	0.00321375
Tmsb10	472	4649	8159	1228.26	1896.42	0.626661	Up	1.6e-127	1.52e-125
Extl3	3190	159	279	6.21557	9.5952	0.626427	Up	9.38e-06	4.04e-05
Hspa1b	5918	3889	6823	81.9478	126.486	0.626196	Up	8.02e-107	6.15e-105
LOC498154	1444	114	200	9.84491	15.1951	0.626155	Up	0.000179143	0.000609952
Gtf3a	1332	354	621	33.1416	51.1479	0.626033	Up	3.71e-11	3.12e-10
Bop1	2483	427	749	21.445	33.0937	0.625918	Up	3.72e-13	3.69e-12
Rrs1	1623	447	784	34.345	52.9954	0.625768	Up	1.07e-13	1.1e-12
Engase	3977	560	982	17.5593	27.0892	0.625485	Up	9.13e-17	1.15e-15
Ppm1h	2794	215	377	9.59591	14.8032	0.625417	Up	2.65e-07	1.45e-06
Acer2	5157	146	256	3.53045	5.44607	0.625364	Up	2.26e-05	9.17e-05
Tma16	936	85	149	11.3245	17.4643	0.624966	Up	0.00126	0.00357913
Ddx28	1931	89	156	5.74754	8.86304	0.624858	Up	0.000967026	0.00281379
Cx3cl1	3057	221	387	9.01511	13.8885	0.623476	Up	1.99e-07	1.11e-06
Pak2	1776	40	70	2.80861	4.3241	0.622544	Up	0.0283704	0.0551365
Erg	1805	48	84	3.31618	5.10555	0.622544	Up	0.0161715	0.0340444
Rasa3	2518	128	224	6.33911	9.75962	0.622544	Up	7.94e-05	0.000288563
Clec10a	1488	136	238	11.3975	17.5475	0.622544	Up	4.74e-05	0.000179874
Dnase1l3	1404	390	681	34.6395	53.2133	0.619369	Up	6.77e-12	6.04e-11
Emp3	729	74	129	12.6584	19.4134	0.616963	Up	0.00303224	0.00784757
Mrps7	998	420	732	52.4799	80.4676	0.616643	Up	1.37e-12	1.3e-11
Jade2	2712	105	183	4.82807	7.4029	0.616643	Up	0.000408736	0.00129414
Dcaf13	1499	241	420	20.0489	30.7389	0.616545	Up	8.13e-08	4.76e-07
Nup160	6195	136	237	2.73761	4.19708	0.616469	Up	5.71e-05	0.000213021
Enoph1	1688	221	385	16.3265	25.0224	0.616001	Up	2.88e-07	1.57e-06
Ctsl	1370	868	1512	79.0084	121.08	0.61588	Up	2.45e-24	4.6e-23
Lgals3bp	2149	705	1228	40.9098	62.6906	0.615804	Up	4.65e-20	7.18e-19
Tars	2433	817	1423	41.8749	64.1657	0.615716	Up	5.46e-23	9.59e-22
Fermt1	4787	240	418	6.25204	9.57973	0.615657	Up	9.06e-08	5.29e-07
Slc37a1	2933	240	418	10.2041	15.6352	0.615657	Up	9.06e-08	5.29e-07
Shroom3	6781	1005	1750	18.4819	28.3129	0.615348	Up	7.13e-28	1.51e-26
Pfkfb3	2148	108	188	6.26994	9.60205	0.61489	Up	0.000352126	0.00113
Heatr6	3759	108	188	3.58283	5.48689	0.61489	Up	0.000352126	0.00112973
Hsp90b1	2803	8794	15307	391.235	599.111	0.614789	Up	1.38e-229	2.15e-227
Stat3	4430	1597	2779	44.9547	68.8217	0.61439	Up	3.68e-43	1.22e-41
Mfsd10	1371	215	374	19.5558	29.9278	0.61389	Up	4.62e-07	2.46e-06
Adam19	6285	334	581	6.62698	10.1417	0.613879	Up	3.23e-10	2.46e-09
Tsen34	1344	69	120	6.40212	9.79541	0.613555	Up	0.00445496	0.011047
Rhpn2	3185	314	546	12.294	18.8072	0.613325	Up	1.13e-09	8.17e-09
Tcf21	1224	539	937	54.9138	83.9844	0.612952	Up	1.49e-15	1.74e-14
Lrrc40	1953	84	146	5.36354	8.20146	0.612696	Up	0.00171216	0.00473121
Zbtb39	5806	99	172	2.12634	3.25006	0.612097	Up	0.000666028	0.0020067
Ccdc61	2086	167	290	9.98335	15.2519	0.611394	Up	9.82e-06	4.23e-05
Sqrdl	1599	628	1090	48.9762	74.7857	0.61068	Up	9.78e-18	1.3e-16
RGD1306058	840	121	210	17.9631	27.4271	0.610571	Up	0.000173647	0.000592584
Smagp	1496	155	269	12.9204	19.727	0.610527	Up	2.12e-05	8.62e-05
RGD1306941	2969	102	177	4.28415	6.54039	0.610369	Up	0.000573244	0.0017486
Inpp5d	4926	170	295	4.30357	6.57004	0.610369	Up	8.48e-06	3.69e-05
Hmgcr	4305	853	1480	24.7087	37.7163	0.610168	Up	1.72e-23	3.1e-22
Fgd6	4732	117	203	3.0833	4.70643	0.61016	Up	0.000225276	0.000751866
Rnf26	2199	298	517	16.8992	25.7932	0.610041	Up	3.7e-09	2.54e-08
Pdxk	939	109	189	14.4756	22.0819	0.609247	Up	0.00037974	0.00121199
Ogfod1	1638	45	78	3.42589	5.22422	0.608738	Up	0.023192	0.046546
Gpn3	1157	165	286	17.7838	27.119	0.608738	Up	1.22e-05	5.16e-05
Maged2	2206	135	234	7.63137	11.6373	0.608738	Up	7.69e-05	0.000280051
Psma3	1967	262	454	16.6101	25.3216	0.608314	Up	3.56e-08	2.19e-07
Zfpl1	1304	157	272	15.014	22.884	0.608031	Up	2.04e-05	8.32e-05
Dpcd	1487	175	303	14.6758	22.3549	0.607152	Up	7.07e-06	3.11e-05
Lman1	1745	413	715	29.5141	44.9522	0.60699	Up	4.96e-12	4.48e-11
Them6	1542	111	192	8.97662	13.6602	0.605735	Up	0.000365786	0.00117105
Mmp15	3818	414	716	13.5219	20.5739	0.605518	Up	5.33e-12	4.8e-11
RGD1309540	1572	48	83	3.8077	5.7925	0.605266	Up	0.0197482	0.0406986
Gstcd	3533	96	166	3.38846	5.15472	0.605266	Up	0.000934586	0.0027288
Tpst2	1792	107	185	7.44595	11.3259	0.605103	Up	0.000475236	0.00148074
Ufm1	2135	461	797	26.9263	40.9544	0.605002	Up	3.56e-13	3.54e-12
Alg5	1424	242	418	21.1924	32.2038	0.603685	Up	1.51e-07	8.54e-07
Ddost	1563	1217	2102	97.097	147.542	0.603622	Up	4.38e-32	1.09e-30
Ddx18	2151	377	651	21.8562	33.2033	0.603282	Up	5.61e-11	4.63e-10
Kif20a	2921	215	371	9.1787	13.9342	0.602271	Up	7.96e-07	4.09e-06
Bag4	2139	105	181	6.12143	9.28343	0.600789	Up	0.000594638	0.00180774
Clic3	776	19	0	3.05328	0.001	-11.5761	Down	5.08e-07	2.69e-06
Kantr	413	10	0	3.01942	0.001	-11.5601	Down	0.000471978	0.00147229
Ccl26	511	12	0	2.92843	0.001	-11.5159	Down	0.000103383	0.00036593
Wfdc18	440	9	0	2.55073	0.001	-11.3167	Down	0.00100846	0.00291989
Znrf4	1189	24	0	2.51712	0.001	-11.2976	Down	1.14e-08	7.48e-08
Capn8	2411	48	0	2.48267	0.001	-11.2777	Down	1.39e-16	1.73e-15
Il25	510	10	0	2.44514	0.001	-11.2557	Down	0.000471978	0.00147263
Gng13	354	6	0	2.1136	0.001	-11.0455	Down	0.00983718	0.022123
Dapl1	557	9	0	2.01494	0.001	-10.9765	Down	0.00100846	0.00292177
RGD1562890	516	8	0	1.93337	0.001	-10.9169	Down	0.00215474	0.0057815
Klk10	840	13	0	1.92992	0.001	-10.9143	Down	4.84e-05	0.000183269
RGD1560242	866	13	0	1.87197	0.001	-10.8703	Down	4.84e-05	0.000183423
Aspdh	950	14	0	1.83772	0.001	-10.8437	Down	2.26e-05	9.17e-05
G6b	699	10	0	1.78401	0.001	-10.8009	Down	0.000471978	0.00147399
Nt5c1a	1156	14	0	1.51023	0.001	-10.5606	Down	2.26e-05	9.17e-05
Ppapdc1a	1242	15	0	1.50607	0.001	-10.5566	Down	1.06e-05	4.53e-05
Psca	431	5	0	1.44666	0.001	-10.4985	Down	0.0210188	0.0429502
Pyy	520	6	0	1.43887	0.001	-10.4907	Down	0.00983718	0.0221156
Apoc1	437	5	0	1.4268	0.001	-10.4786	Down	0.0210188	0.0429307
Hhatl	1773	20	0	1.40668	0.001	-10.4581	Down	2.38e-07	1.31e-06
RGD1563159	634	7	0	1.37684	0.001	-10.4271	Down	0.00460398	0.0113499
Ces2e	2236	24	0	1.33849	0.001	-10.3864	Down	1.14e-08	7.47e-08
Olr827	984	10	0	1.2673	0.001	-10.3075	Down	0.000471978	0.00147433
Hspb3	715	7	0	1.22086	0.001	-10.2537	Down	0.00460398	0.0113313
Gpha2	767	7	0	1.13809	0.001	-10.1524	Down	0.00460398	0.0113478
Obp3	1005	9	0	1.11674	0.001	-10.1251	Down	0.00100846	0.00292427
Bmp8a	1919	17	0	1.10471	0.001	-10.1095	Down	2.32e-06	1.11e-05
Olr1448	919	8	0	1.08555	0.001	-10.0842	Down	0.00215474	0.0057884
LOC499136	702	6	0	1.06583	0.001	-10.0578	Down	0.00983718	0.0221451
Prrg1	1310	11	0	1.04712	0.001	-10.0322	Down	0.000220894	0.000739067
Grid1	3466	29	0	1.04338	0.001	-10.0271	Down	2.56e-10	1.98e-09
Fam129c	2383	19	0	0.994269	0.001	-9.95749	Down	5.08e-07	2.69e-06
Ropn1l	769	6	0	0.972969	0.001	-9.92625	Down	0.00983718	0.0221009
Tagln3	1033	8	0	0.965748	0.001	-9.9155	Down	0.00215474	0.00579301
Kcnc1	3973	30	0	0.941623	0.001	-9.87901	Down	1.2e-10	9.59e-10
Cdk5r1	1192	9	0	0.941544	0.001	-9.87888	Down	0.00100846	0.00292114
Lrrc23	1481	11	0	0.926215	0.001	-9.8552	Down	0.000220894	0.000738701
Cda	944	7	0	0.924699	0.001	-9.85284	Down	0.00460398	0.0113271
Car7	1513	11	0	0.906626	0.001	-9.82436	Down	0.000220894	0.000739434
LOC687707	688	5	0	0.906266	0.001	-9.82379	Down	0.0210188	0.0429242
Tsga10ip	1802	13	0	0.899628	0.001	-9.81318	Down	4.84e-05	0.00018332
Slc38a5	1843	13	0	0.879614	0.001	-9.78073	Down	4.84e-05	0.000183372
Akr1b7	1277	9	0	0.878872	0.001	-9.77951	Down	0.00100846	0.00292051
Lenep	580	4	0	0.860015	0.001	-9.74822	Down	0.0449102	0.0826546
Mcpt1l1	1032	7	0	0.845848	0.001	-9.72426	Down	0.00460398	0.0113292
Ssmem1	1490	10	0	0.836928	0.001	-9.70896	Down	0.000471978	0.00147467
Trim43a	1356	9	0	0.82767	0.001	-9.69291	Down	0.00100846	0.00291864
Dnd1	1517	10	0	0.822032	0.001	-9.68305	Down	0.000471978	0.00147331
Nkapl	1517	10	0	0.822032	0.001	-9.68305	Down	0.000471978	0.00147297
Klhl41	2289	15	0	0.817184	0.001	-9.67452	Down	1.06e-05	4.54e-05
Tcerg1l	1841	12	0	0.812834	0.001	-9.66682	Down	0.000103383	0.000366026
Fgf21	627	4	0	0.795548	0.001	-9.63581	Down	0.0449102	0.0826433
Mb	947	6	0	0.790088	0.001	-9.62587	Down	0.00983718	0.0220936
C4bpb	1112	7	0	0.784996	0.001	-9.61654	Down	0.00460398	0.0113209
Olr1596	966	6	0	0.774548	0.001	-9.59721	Down	0.00983718	0.0221046
Lrcol1	809	5	0	0.770718	0.001	-9.59006	Down	0.0210188	0.0428271
Cpa1	1633	10	0	0.763639	0.001	-9.57675	Down	0.000471978	0.00147365
Apoh	1145	7	0	0.762372	0.001	-9.57435	Down	0.00460398	0.0113189
Alox12e	2456	15	0	0.761618	0.001	-9.57292	Down	1.06e-05	4.54e-05
Lrrc36	2410	14	0	0.724411	0.001	-9.50067	Down	2.26e-05	9.17e-05
Ica1l	1308	7	0	0.667367	0.001	-9.38234	Down	0.00460398	0.0113333
Sucnr1	952	5	0	0.654949	0.001	-9.35524	Down	0.0210188	0.0429697
Gabrg2	1401	7	0	0.623066	0.001	-9.28324	Down	0.00460398	0.0113519
LOC502684	1421	7	0	0.614297	0.001	-9.26279	Down	0.00460398	0.0113665
Spns3	1829	9	0	0.613625	0.001	-9.26121	Down	0.00100846	0.00292302
Klk1c10	820	4	0	0.608304	0.001	-9.24865	Down	0.0449102	0.082486
Gpc5	2491	12	0	0.600733	0.001	-9.23058	Down	0.000103383	0.000366122
Fcrl6	1259	6	0	0.594292	0.001	-9.21503	Down	0.00983718	0.0220862
Oas1e	1690	8	0	0.590306	0.001	-9.20532	Down	0.00215474	0.0057907
Ifnk	886	4	0	0.56299	0.001	-9.13696	Down	0.0449102	0.0824076
LOC499306	1564	7	0	0.55813	0.001	-9.12446	Down	0.00460398	0.011354
Gtf2a1l	1577	7	0	0.553529	0.001	-9.11252	Down	0.00460398	0.0113457
Rnf113a1	1127	5	0	0.553249	0.001	-9.11178	Down	0.0210188	0.0429048
Acot6	1578	7	0	0.553178	0.001	-9.1116	Down	0.00460398	0.0113375
Kcna5	1809	8	0	0.551475	0.001	-9.10715	Down	0.00215474	0.00578725
Ccdc153	1365	6	0	0.548142	0.001	-9.0984	Down	0.00983718	0.0220973
Grm7	3417	15	0	0.54742	0.001	-9.0965	Down	1.06e-05	4.53e-05
Cyp2c11	1856	8	0	0.53751	0.001	-9.07015	Down	0.00215474	0.00579186
Olr85	936	4	0	0.532915	0.001	-9.05776	Down	0.0449102	0.0825421
Azgp1	1185	5	0	0.52617	0.001	-9.03938	Down	0.0210188	0.04284
Olr954	954	4	0	0.52286	0.001	-9.03028	Down	0.0449102	0.0825983
Sh2d1a	1208	5	0	0.516152	0.001	-9.01165	Down	0.0210188	0.042853
Rtbdn	1513	6	0	0.494523	0.001	-8.94989	Down	0.00983718	0.0220789
Vsig1	1537	6	0	0.486801	0.001	-8.92719	Down	0.00983718	0.0221378
Ugt2b17	1811	7	0	0.482008	0.001	-8.91291	Down	0.00460398	0.0113623
Trim10	2334	9	0	0.480857	0.001	-8.90946	Down	0.00100846	0.00291926
Ftcd	1866	7	0	0.4678	0.001	-8.86975	Down	0.00460398	0.0113416
Hrh2	1077	4	0	0.463147	0.001	-8.85533	Down	0.0449102	0.0825871
Slc7a15	2425	9	0	0.462812	0.001	-8.85428	Down	0.00100846	0.00292239
Slc22a8	2157	8	0	0.462502	0.001	-8.85332	Down	0.00215474	0.00578955
Gltpd2	1352	5	0	0.461177	0.001	-8.84918	Down	0.0210188	0.0428789
Rxfp2	2214	8	0	0.450595	0.001	-8.81569	Down	0.00215474	0.0057861
Dleu7	1693	6	0	0.441945	0.001	-8.78772	Down	0.00983718	0.0221083
Slc26a7	2285	8	0	0.436594	0.001	-8.77015	Down	0.00215474	0.0057838
Kcnh3	3715	13	0	0.436374	0.001	-8.76942	Down	4.84e-05	0.000183217
Rxfp3	1431	5	0	0.435717	0.001	-8.76725	Down	0.0210188	0.0429372
Bbox1	1157	4	0	0.431123	0.001	-8.75195	Down	0.0449102	0.0826208
Grxcr2	1166	4	0	0.427795	0.001	-8.74078	Down	0.0449102	0.0823293
Kynu	1759	6	0	0.425363	0.001	-8.73255	Down	0.00983718	0.0220899
Eddm3b	1177	4	0	0.423797	0.001	-8.72723	Down	0.0449102	0.0822958
T2	1476	5	0	0.422433	0.001	-8.72258	Down	0.0210188	0.0429437
LOC680227	1191	4	0	0.418815	0.001	-8.71017	Down	0.0449102	0.0824188
Bmpr1b	1500	5	0	0.415674	0.001	-8.69931	Down	0.0210188	0.042769
LOC498084	1207	4	0	0.413263	0.001	-8.69092	Down	0.0449102	0.0823181
RGD1311084	1511	5	0	0.412648	0.001	-8.68877	Down	0.0210188	0.0428983
Afm	1827	6	0	0.409531	0.001	-8.67783	Down	0.00983718	0.0221414
Kirrel2	3364	11	0	0.407766	0.001	-8.6716	Down	0.000220894	0.000738884
Cml1	2152	7	0	0.40563	0.001	-8.66402	Down	0.00460398	0.0113168
Anks1b	5546	18	0	0.404731	0.001	-8.66082	Down	1.09e-06	5.47e-06
Capn6	3494	11	0	0.392594	0.001	-8.6169	Down	0.000220894	0.000739251
Opn4	2249	7	0	0.388135	0.001	-8.60041	Down	0.00460398	0.0113561
Gabrg3	1638	5	0	0.380654	0.001	-8.57234	Down	0.0210188	0.0427819
Mdh1b	1655	5	0	0.376744	0.001	-8.55744	Down	0.0210188	0.0428013
RGD1563815	1992	6	0	0.375609	0.001	-8.55309	Down	0.00983718	0.0220679
Avpr1b	2664	8	0	0.374481	0.001	-8.54875	Down	0.00215474	0.00578495
Pga5	1333	4	0	0.3742	0.001	-8.54767	Down	0.0449102	0.0824636
Glra3	1344	4	0	0.371138	0.001	-8.53581	Down	0.0449102	0.08243
Shh	1715	5	0	0.363563	0.001	-8.50606	Down	0.0210188	0.0429632
Dnai1	2407	7	0	0.362657	0.001	-8.50246	Down	0.00460398	0.0113354
Vnn3	1753	5	0	0.355682	0.001	-8.47445	Down	0.0210188	0.0429178
Zbtb32	1756	5	0	0.355075	0.001	-8.47198	Down	0.0210188	0.0427626
Krt14	1458	4	0	0.342119	0.001	-8.41835	Down	0.0449102	0.0825309
Dnali1	2225	6	0	0.336276	0.001	-8.3935	Down	0.00983718	0.022112
Hmgb1-ps2	1880	5	0	0.331655	0.001	-8.37354	Down	0.0210188	0.0428659
Ugt2b37	1896	5	0	0.328856	0.001	-8.36131	Down	0.0210188	0.0428207
Epha5	8056	21	0	0.325068	0.001	-8.3446	Down	1.11e-07	6.43e-07
2020-03-11	1557	4	0	0.320365	0.001	-8.32357	Down	0.0449102	0.0824972
Actl6b	1562	4	0	0.31934	0.001	-8.31895	Down	0.0449102	0.0826321
Pde6b	2772	7	0	0.314905	0.001	-8.29877	Down	0.00460398	0.0113395
Cyp2d5	1590	4	0	0.313716	0.001	-8.29332	Down	0.0449102	0.0826659
Serinc4	2423	6	0	0.308796	0.001	-8.27051	Down	0.00983718	0.0221341
Scel	2884	7	0	0.302675	0.001	-8.24163	Down	0.00460398	0.011323
Fsd2	2927	7	0	0.298229	0.001	-8.22028	Down	0.00460398	0.0113148
Trim17	1675	4	0	0.297796	0.001	-8.21818	Down	0.0449102	0.0823628
Pla2g2c	1727	4	0	0.28883	0.001	-8.17408	Down	0.0449102	0.0823516
Myh6	5925	254	1	5.34588	0.0185162	-8.1735	Down	2.26e-82	1.31e-80
Morc1	3036	7	0	0.287522	0.001	-8.16753	Down	0.00460398	0.0113602
Lrrc55	1794	4	0	0.278043	0.001	-8.11916	Down	0.0449102	0.0826096
LOC361016	2280	5	0	0.27347	0.001	-8.09524	Down	0.0210188	0.0428465
Nt5c1b	1838	4	0	0.271387	0.001	-8.08421	Down	0.0449102	0.0822846
Rorb	2366	5	0	0.26353	0.001	-8.04182	Down	0.0210188	0.0428142
Drgx	2403	5	0	0.259472	0.001	-8.01943	Down	0.0210188	0.0428077
Amhr2	1926	4	0	0.258987	0.001	-8.01674	Down	0.0449102	0.0823069
Fbxo43	2526	5	0	0.246837	0.001	-7.94742	Down	0.0210188	0.0428594
Trim71	2568	5	0	0.2428	0.001	-7.92363	Down	0.0210188	0.0427948
Hcrtr2	3091	6	0	0.242062	0.001	-7.91923	Down	0.00983718	0.0220752
Atp4a	3105	6	0	0.24097	0.001	-7.91271	Down	0.00983718	0.0221193
Clhc1	2070	4	0	0.24097	0.001	-7.91271	Down	0.0449102	0.0824524
Tfap2a	3207	6	0	0.233306	0.001	-7.86608	Down	0.00983718	0.0221267
Tmem132d	3409	6	0	0.219482	0.001	-7.77796	Down	0.00983718	0.0220826
Usp51	2310	4	0	0.215935	0.001	-7.75445	Down	0.0449102	0.0824412
Cbln4	2903	5	0	0.214782	0.001	-7.74673	Down	0.0210188	0.0428853
Grin2b	5259	9	0	0.213409	0.001	-7.73748	Down	0.00100846	0.00292365
Naalad2	2993	5	0	0.208323	0.001	-7.70268	Down	0.0210188	0.0429567
Slc36a2	2395	4	0	0.208271	0.001	-7.70232	Down	0.0449102	0.0823852
Trdn	4226	7	0	0.206558	0.001	-7.69041	Down	0.00460398	0.0113437
Tll2	3045	5	0	0.204766	0.001	-7.67783	Down	0.0210188	0.0428724
LOC287004	6783	11	0	0.20223	0.001	-7.65985	Down	0.000220894	0.000739617
aicda	2529	4	0	0.197236	0.001	-7.62378	Down	0.0449102	0.0825758
Slc13a3	3179	5	0	0.196134	0.001	-7.6157	Down	0.0210188	0.0429113
Synpo2l	4453	7	0	0.196029	0.001	-7.61492	Down	0.00460398	0.0113644
Tdrd5	3274	5	0	0.190443	0.001	-7.57322	Down	0.0210188	0.0428336
Med12l	3986	6	0	0.18771	0.001	-7.55236	Down	0.00983718	0.0221304
Pcdha10	5337	8	0	0.186925	0.001	-7.54631	Down	0.00215474	0.00578265
B3galt1	2670	4	0	0.18682	0.001	-7.5455	Down	0.0449102	0.0824748
Bnc1	4737	7	0	0.184276	0.001	-7.52572	Down	0.00460398	0.0113582
En2	2712	4	0	0.183927	0.001	-7.52299	Down	0.0449102	0.0825084
Hrh3	2772	4	0	0.179945	0.001	-7.49142	Down	0.0449102	0.082374
Vom2r32	3568	5	0	0.174751	0.001	-7.44916	Down	0.0210188	0.0427884
Dcdc5	2859	4	0	0.17447	0.001	-7.44683	Down	0.0449102	0.0823964
Pcdh8	2919	4	0	0.170883	0.001	-7.41687	Down	0.0449102	0.0825197
Kcnd2	4014	5	0	0.155334	0.001	-7.27923	Down	0.0210188	0.0427755
Gucy2g	3442	4	0	0.144918	0.001	-7.1791	Down	0.0449102	0.0825646
Cntn4	4609	5	0	0.135281	0.001	-7.07982	Down	0.0210188	0.0428918
Dscam	6601	7	0	0.13224	0.001	-7.04701	Down	0.00460398	0.0113251
Myh7	5923	6	0	0.126323	0.001	-6.98098	Down	0.00983718	0.0220716
Impg2	4370	4	0	0.114144	0.001	-6.83471	Down	0.0449102	0.0825534
Kif27	4468	4	0	0.11164	0.001	-6.80271	Down	0.0449102	0.0823404
Ugt2b35	1869	145	2	9.6746	0.117398	-6.36472	Down	4.5e-45	1.53e-43
Abcc2	5052	743	12	18.34	0.26059	-6.13707	Down	3.29e-223	5e-221
Myom2	4513	82	2	2.26581	0.0486189	-5.54236	Down	8.84e-25	1.69e-23
Lyc2	1565	276	7	21.9922	0.490709	-5.48598	Down	3.11e-80	1.78e-78
Vwa3a	4099	30	1	0.912678	0.0267647	-5.0917	Down	2.1e-09	1.48e-08
Slc5a4	2079	1112	38	66.6998	2.00525	-5.05582	Down	1.6e-306	3.38e-304
Prss35	3132	86	3	3.42414	0.105085	-5.02611	Down	7.49e-25	1.44e-23
Aqp8	1463	483	17	41.1696	1.27481	-5.01323	Down	1.95e-133	1.98e-131
Odf3l1	977	27	1	3.44622	0.112291	-4.9397	Down	1.86e-08	1.18e-07
Hapln1	2154	26	1	1.50523	0.0509325	-4.88525	Down	3.84e-08	2.36e-07
Slc34a2	3492	543	21	19.391	0.659759	-4.8773	Down	1.27e-147	1.49e-145
Gnat3	1670	24	1	1.79213	0.0656937	-4.76977	Down	1.63e-07	9.2e-07
Myh2	5810	23	1	0.493658	0.0188827	-4.70837	Down	3.36e-07	1.81e-06
Jakmip3	5964	22	1	0.460002	0.0183951	-4.64424	Down	6.9e-07	3.58e-06
Zbtb7c	4038	21	1	0.648526	0.027169	-4.57713	Down	1.41e-06	7.03e-06
C1qtnf3	1924	83	4	5.37957	0.228084	-4.55985	Down	7.81e-23	1.37e-21
Asphd2	1874	20	1	1.33087	0.0585424	-4.50674	Down	2.9e-06	1.36e-05
Proc	1537	19	1	1.54154	0.0713784	-4.43274	Down	5.92e-06	2.63e-05
Nt5m	667	18	1	3.36528	0.164481	-4.35474	Down	1.21e-05	5.1e-05
Cntn3	4126	18	1	0.544023	0.0265896	-4.35474	Down	1.21e-05	5.1e-05
Ciart	1417	89	5	7.83239	0.387116	-4.33862	Down	1.09e-23	1.98e-22
Diras1	1897	17	1	1.11752	0.0578327	-4.27227	Down	2.46e-05	9.87e-05
Apoa4	1389	19757	1178	1773.75	93.043	-4.25276	Down	0	0
Rdh7	851	166	10	24.325	1.28917	-4.23792	Down	2.11e-42	6.91e-41
Gpr17	1020	16	1	1.95611	0.107557	-4.18481	Down	4.98e-05	0.000188067
Tspy26	2077	16	1	0.960633	0.0528207	-4.18481	Down	4.98e-05	0.000188224
Efnb3	3114	16	1	0.640731	0.0352307	-4.18481	Down	4.98e-05	0.000188172
Efhc2	2563	16	1	0.778477	0.0428047	-4.18481	Down	4.98e-05	0.000188119
Prrt4	2910	16	1	0.685648	0.0377005	-4.18481	Down	4.98e-05	0.000188014
Smpx	884	78	5	11.0031	0.620523	-4.14829	Down	2.48e-20	3.88e-19
St6galnac1	2432	15	1	0.769134	0.0451104	-4.0917	Down	0.000100808	0.000357849
Cfap52	2226	30	2	1.68062	0.0985701	-4.0917	Down	1.89e-08	1.2e-07
Srrm3	3549	15	1	0.527059	0.0309125	-4.0917	Down	0.000100808	0.000357943
Akp3	1677	1496	101	111.243	6.60737	-4.07349	Down	0	0
Nell2	3166	253	18	9.96515	0.623738	-3.99788	Down	2.56e-61	1.2e-59
Dusp9	2589	14	1	0.674326	0.0423749	-3.99217	Down	0.000203346	0.000685791
Prmt8	2012	28	2	1.73542	0.109054	-3.99217	Down	7.64e-08	4.5e-07
Aqp3	1799	265	19	18.3691	1.15868	-3.98673	Down	5.03e-64	2.48e-62
Dnase1	1291	3119	227	301.275	19.2903	-3.96513	Down	0	0
Sstr3	3882	41	3	1.31705	0.0847825	-3.9574	Down	6.44e-11	5.27e-10
Ogn	2650	68	5	3.19991	0.206997	-3.95035	Down	2.59e-17	3.37e-16
LOC100365773	2753	13	1	0.588859	0.0398505	-3.88525	Down	0.000408744	0.00129356
Stk32a	1437	13	1	1.12813	0.0763455	-3.88525	Down	0.000408744	0.00129326
Mylk2	2727	13	1	0.594473	0.0402305	-3.88525	Down	0.000408744	0.00129386
G6pc	2269	206	16	11.3216	0.773617	-3.87131	Down	5.05e-49	1.87e-47
Fmod	2944	722	57	30.5825	2.12411	-3.84778	Down	4.36e-167	5.55e-165
Adra2c	1704	37	3	2.70774	0.193149	-3.8093	Down	1.01e-09	7.37e-09
Dbp	1660	1540	125	115.688	8.26119	-3.80774	Down	0	0
Car14	1014	269	22	33.0818	2.38026	-3.79684	Down	1.29e-62	6.14e-61
Mme	3465	3762	312	135.391	9.87852	-3.77669	Down	0	0
Fat3	14492	24	2	0.206518	0.0151406	-3.76977	Down	1.21e-06	6.07e-06
Kcnn2	2069	12	1	0.723261	0.0530249	-3.76977	Down	0.000818352	0.00241923
Dcaf12	3530	12	1	0.423917	0.0310789	-3.76977	Down	0.000818352	0.00241818
Dlx1	2757	12	1	0.542774	0.0397927	-3.76977	Down	0.000818352	0.00241871
Slc5a12	3328	236	20	8.84307	0.659306	-3.74553	Down	1.54e-54	6.42e-53
Lct	6117	5536	472	112.858	8.46533	-3.7368	Down	0	0
Atp6v0a4	3154	111	10	4.3887	0.347839	-3.6573	Down	6.36e-26	1.28e-24
Nkain4	732	11	1	1.87394	0.149875	-3.64424	Down	0.00163104	0.00453207
LOC690326	668	11	1	2.05348	0.164234	-3.64424	Down	0.00163104	0.00453394
Omg	1838	11	1	0.746314	0.0596891	-3.64424	Down	0.00163104	0.004533
Esrrb	1302	11	1	1.05355	0.0842616	-3.64424	Down	0.00163104	0.00453114
Spdya	1868	11	1	0.734328	0.0587305	-3.64424	Down	0.00163104	0.00453021
Shisa8	1896	11	1	0.723483	0.0578632	-3.64424	Down	0.00163104	0.00452928
Aqp7	1267	472	43	46.4558	3.72334	-3.64119	Down	4.63e-105	3.5e-103
Tnnt2	1096	564	52	64.1716	5.20515	-3.62392	Down	1.02e-124	9.35e-123
Fabp2	540	13282	1226	3067.21	249.079	-3.62225	Down	0	0
Mfap5	881	54	5	7.6435	0.622636	-3.61777	Down	3.69e-13	3.67e-12
LOC287167	429	32	3	9.3018	0.767193	-3.59985	Down	3.06e-08	1.9e-07
Enpp7	1320	221	21	20.8782	1.74536	-3.5804	Down	2.42e-49	9.08e-48
Abcb1a	4915	1150	110	29.1775	2.45533	-3.57087	Down	2.58e-249	4.52e-247
Cubn	11250	404	40	4.4782	0.390075	-3.52109	Down	1.18e-87	7.29e-86
Nup210l	5646	10	1	0.220868	0.0194312	-3.50674	Down	0.0032339	0.00831847
Vwa5b1	3783	20	2	0.659277	0.0580008	-3.50674	Down	1.85e-05	7.57e-05
Fn3k	679	10	1	1.83656	0.161574	-3.50674	Down	0.0032339	0.00831689
Treh	1985	1313	133	82.4857	7.35075	-3.48818	Down	1.15e-278	2.26e-276
Ckm	1438	155	16	13.4415	1.22068	-3.46094	Down	4.49e-34	1.19e-32
Cntn1	3210	251	26	9.75086	0.888605	-3.45592	Down	3.44e-54	1.43e-52
Pgbd5	2006	67	7	4.16503	0.382831	-3.44355	Down	1.99e-15	2.29e-14
RGD1565512	3123	19	2	0.758675	0.0702584	-3.43274	Down	3.61e-05	0.00014047
Nxph4	1555	19	2	1.52369	0.141104	-3.43274	Down	3.61e-05	0.000140429
Nr1d1	2338	1040	114	55.4706	5.34935	-3.37429	Down	1.16e-214	1.74e-212
Slc46a1	1876	307	34	20.407	1.98832	-3.35944	Down	2.61e-64	1.3e-62
Amn	1758	505	56	35.8217	3.4947	-3.3576	Down	1.12e-104	8.29e-103
Clip3	2123	18	2	1.0573	0.103352	-3.35474	Down	7.05e-05	0.000258584
Klrb1c	654	9	1	1.71609	0.16775	-3.35474	Down	0.00637328	0.0150707
Wt1	2630	9	1	0.426738	0.0417143	-3.35474	Down	0.00637328	0.0150733
Pthlh	665	9	1	1.6877	0.164975	-3.35474	Down	0.00637328	0.015076
Ano4	3974	9	1	0.282416	0.0276066	-3.35474	Down	0.00637328	0.0150786
Cmah	2173	644	73	36.9573	3.68556	-3.3259	Down	7.2e-132	7.15e-130
Slc28a1	2401	308	35	15.9968	1.59925	-3.32231	Down	7.11e-64	3.49e-62
Tmem25	2539	35	4	1.71901	0.172837	-3.31409	Down	2.17e-08	1.37e-07
Fam167a	3483	26	3	0.930881	0.0944949	-3.30029	Down	1.68e-06	8.25e-06
UST4r	1884	34	4	2.25046	0.232927	-3.27227	Down	4.19e-08	2.56e-07
Agxt2	1918	17	2	1.10529	0.114399	-3.27227	Down	0.000136895	0.000474967
Lin7b	624	17	2	3.39734	0.35163	-3.27227	Down	0.000136895	0.000475089
Pkhd1l1	12984	84	10	0.806761	0.0844952	-3.2552	Down	3.83e-18	5.24e-17
Kcnk2	3159	67	8	2.64484	0.277831	-3.2509	Down	1.02e-14	1.11e-13
Grip2	5178	25	3	0.602077	0.0635623	-3.2437	Down	3.25e-06	1.51e-05
Pck1	2635	726	88	34.3582	3.66389	-3.22921	Down	2.02e-144	2.32e-142
Kcnj13	1257	49	6	4.86111	0.523668	-3.21456	Down	5.34e-11	4.42e-10
Rims4	810	8	1	1.23163	0.135443	-3.18481	Down	0.0124713	0.0272309
Gdpd3	1019	8	1	0.979016	0.107663	-3.18481	Down	0.0124713	0.0272441
Ptprt	5787	8	1	0.172389	0.0189578	-3.18481	Down	0.0124713	0.0272397
Scnn1b	2430	8	1	0.410542	0.0451476	-3.18481	Down	0.0124713	0.0272485
Tmem45a	1573	8	1	0.634213	0.0697448	-3.18481	Down	0.0124713	0.0272353
Pcdhb6	3363	8	1	0.296645	0.0326222	-3.18481	Down	0.0124713	0.0272265
Slc22a13	2000	8	1	0.498809	0.0548543	-3.18481	Down	0.0124713	0.0272221
Gpr85	2717	8	1	0.367176	0.0403786	-3.18481	Down	0.0124713	0.0272133
Phactr3	1541	16	2	1.29477	0.142386	-3.18481	Down	0.000264594	0.000872314
Sh3bgr	1146	760	97	82.6996	9.28598	-3.15475	Down	8.9e-148	1.05e-145
Kcng3	1553	8	1	0.629015	0.070643	-3.15448	Down	0.0124713	0.0272177
Acot12	1706	15	2	1.09644	0.128615	-3.0917	Down	0.000508722	0.00157635
Cyp26a1	1727	15	2	1.08311	0.127051	-3.0917	Down	0.000508722	0.00157599
Rasgrf1	4183	30	4	0.89435	0.104909	-3.0917	Down	5.63e-07	2.97e-06
Mettl7b	1267	209	28	20.5705	2.4245	-3.08482	Down	5.98e-41	1.86e-39
C1qtnf9	1191	22	3	2.30348	0.276344	-3.05928	Down	2.28e-05	9.23e-05
Lgi2	1760	44	6	3.11756	0.374006	-3.05928	Down	1.33e-09	9.57e-09
Lrrc4c	4014	22	3	0.68347	0.0819944	-3.05928	Down	2.28e-05	9.23e-05
Zfp365	2777	44	6	1.97584	0.237037	-3.05928	Down	1.33e-09	9.57e-09
Bsn	15951	51	7	0.398709	0.0481449	-3.04988	Down	6.63e-11	5.42e-10
Mep1a	2919	1601	220	68.3961	8.26854	-3.04821	Down	6.16e-299	1.26e-296
Trpc7	3055	29	4	1.18375	0.143645	-3.04279	Down	1.07e-06	5.39e-06
Tac3	723	36	5	6.20924	0.758704	-3.03281	Down	5.15e-08	3.1e-07
Spink8	674	165	23	30.528	3.74376	-3.02757	Down	4.53e-32	1.12e-30
Ifit1	2040	192	27	11.7367	1.45202	-3.01489	Down	6.36e-37	1.82e-35
Slc2a5	2167	939	134	54.0357	6.78401	-2.9937	Down	5.87e-173	7.55e-171
Ly6g5b	585	7	1	1.49216	0.187536	-2.99217	Down	0.0241978	0.0480647
Dlx3	2632	7	1	0.331655	0.0416826	-2.99217	Down	0.0241978	0.0481071
Sox2	2323	7	1	0.375771	0.0472271	-2.99217	Down	0.0241978	0.0480717
Pnma3	2993	7	1	0.291652	0.036655	-2.99217	Down	0.0241978	0.0481
Gldn	2385	14	2	0.732005	0.0919988	-2.99217	Down	0.000972384	0.00282816
Il9r	3691	14	2	0.472997	0.0594465	-2.99217	Down	0.000972384	0.00282877
Dlx5	1390	7	1	0.627997	0.078927	-2.99217	Down	0.0241978	0.0481142
RGD1310507	1386	7	1	0.629809	0.0791548	-2.99217	Down	0.0241978	0.0480859
Foxc2	2703	7	1	0.322943	0.0405877	-2.99217	Down	0.0241978	0.0480576
Gpr157	2337	7	1	0.37352	0.0469442	-2.99217	Down	0.0241978	0.0481213
Ralyl	1451	7	1	0.601596	0.0756089	-2.99217	Down	0.0241978	0.0480929
Mc5r	1034	7	1	0.844212	0.106101	-2.99217	Down	0.0241978	0.0480788
Edn1	1390	28	4	2.51199	0.315708	-2.99217	Down	2.03e-06	9.77e-06
Tmem88b	1931	21	3	1.35616	0.170443	-2.99217	Down	4.33e-05	0.00016589
Bco1	1930	1620	232	104.672	13.1878	-2.98861	Down	1.71e-296	3.44e-294
Trim63	1842	82	12	5.55135	0.714714	-2.9574	Down	2.75e-16	3.34e-15
Ggt1	1491	471	69	39.3929	5.07706	-2.95587	Down	1.59e-86	9.7e-85
Hspb2	549	34	5	7.72291	0.999167	-2.95035	Down	1.83e-07	1.02e-06
Rspo1	1705	34	5	2.48673	0.321726	-2.95035	Down	1.83e-07	1.02e-06
Tmc7	2181	27	4	1.54377	0.201208	-2.9397	Down	3.82e-06	1.75e-05
Lhfpl5	1351	20	3	1.84607	0.243616	-2.92178	Down	8.19e-05	0.000296368
Pamr1	2237	33	5	1.83959	0.245214	-2.90728	Down	3.44e-07	1.85e-06
Dgkb	6201	150	23	3.0165	0.406918	-2.89007	Down	5.34e-28	1.14e-26
Gspt2	2522	26	4	1.28559	0.174002	-2.88525	Down	7.17e-06	3.15e-05
Dyrk3	2109	13	2	0.768672	0.104038	-2.88525	Down	0.00184653	0.00505801
Pax4	1101	13	2	1.47242	0.199289	-2.88525	Down	0.00184653	0.00505595
Sbk1	4111	13	2	0.394339	0.0533732	-2.88525	Down	0.00184653	0.00505903
Zfp483	2817	13	2	0.575481	0.0778903	-2.88525	Down	0.00184653	0.00505698
Myl9	999	11167	1731	1393.94	190.096	-2.87438	Down	0	0
Mok	1621	19	3	1.46165	0.203039	-2.84778	Down	0.000154035	0.000529942
Cytl1	1847	44	7	2.97071	0.415788	-2.83689	Down	5.39e-09	3.64e-08
Icam5	3117	25	4	1.00018	0.140787	-2.82867	Down	1.34e-05	5.62e-05
RGD1310110	3224	55	9	2.12736	0.306258	-2.79625	Down	8.65e-11	7.01e-10
Apoc3	579	692	114	149.04	21.6006	-2.78655	Down	8.91e-119	7.77e-117
Cd8b	1255	12	2	1.19237	0.174834	-2.76977	Down	0.0034808	0.00888587
Ceacam6	1955	12	2	0.765436	0.112234	-2.76977	Down	0.0034808	0.00888756
Gc	1658	12	2	0.902549	0.132338	-2.76977	Down	0.0034808	0.00888252
Lhfpl1	1067	6	1	0.701231	0.10282	-2.76977	Down	0.0464696	0.0842843
Slc47a1	1749	6	1	0.427795	0.0627264	-2.76977	Down	0.0464696	0.0843409
Gast	446	6	1	1.67761	0.245983	-2.76977	Down	0.0464696	0.0842503
Snhg4	237	6	1	3.15702	0.462905	-2.76977	Down	0.0464696	0.0843522
Cyp2c23	1930	6	1	0.387675	0.0568438	-2.76977	Down	0.0464696	0.0843182
Shisa3	2195	36	6	2.04523	0.299887	-2.76977	Down	2.01e-07	1.12e-06
Pard6a	1221	12	2	1.22557	0.179703	-2.76977	Down	0.0034808	0.00889092
Nkx6-1	3215	6	1	0.232726	0.034124	-2.76977	Down	0.0464696	0.084239
Asb18	1523	6	1	0.491276	0.0720345	-2.76977	Down	0.0464696	0.0842277
Ush2a	15850	6	1	0.0472059	0.00692168	-2.76977	Down	0.0464696	0.0843069
Stra6	2682	12	2	0.557952	0.081811	-2.76977	Down	0.0034808	0.0088842
Lgi1	1674	6	1	0.446961	0.0655368	-2.76977	Down	0.0464696	0.0842616
Xkr4	3709	6	1	0.201729	0.029579	-2.76977	Down	0.0464696	0.0843296
RGD1565355	1469	6	1	0.509335	0.0746825	-2.76977	Down	0.0464696	0.0842956
Fam217a	1875	6	1	0.399047	0.0585112	-2.76977	Down	0.0464696	0.0842729
Unc5a	2697	24	4	1.1097	0.162712	-2.76977	Down	2.5e-05	0.000100185
Atp6v1e2	992	18	3	2.26274	0.33178	-2.76977	Down	0.000288044	0.000942265
Fam57b	1705	24	4	1.75534	0.257381	-2.76977	Down	2.5e-05	0.000100214
Fhl4	1603	12	2	0.933516	0.136879	-2.76977	Down	0.0034808	0.00888924
Spock1	1500	12	2	0.997618	0.146278	-2.76977	Down	0.0034808	0.0088926
Maob	2389	970	163	50.6325	7.48535	-2.75792	Down	6.31e-164	7.89e-162
Rab30	1295	354	61	34.0885	5.16774	-2.72168	Down	4.4e-60	2.02e-58
Dhtkd1	4257	58	10	1.69902	0.257713	-2.72086	Down	5.06e-11	4.2e-10
Casq1	1849	29	5	1.95585	0.29667	-2.72086	Down	4.11e-06	1.88e-05
Aldh1a7	1872	668	116	44.4984	6.79818	-2.71053	Down	2.35e-111	1.94e-109
Asic4	2628	23	4	1.09138	0.166984	-2.70837	Down	4.63e-05	0.000176021
Pdzk1	1980	1539	269	96.9276	14.9048	-2.70113	Down	3.86e-253	6.86e-251
Dmrta2	2934	17	3	0.722542	0.112176	-2.68731	Down	0.00053533	0.00164821
Epm2a	1142	17	3	1.85634	0.288201	-2.68731	Down	0.00053533	0.00164934
Fsd1	841	17	3	2.52073	0.39135	-2.68731	Down	0.00053533	0.00164896
Efhd1	1832	17	3	1.15717	0.179654	-2.68731	Down	0.00053533	0.00164859
Slc6a19	2423	888	158	45.7018	7.15392	-2.67545	Down	2.45e-145	2.86e-143
Syngr3	1219	39	7	3.98965	0.629992	-2.66286	Down	1.15e-07	6.61e-07
Pspn	471	11	2	2.91237	0.465854	-2.64424	Down	0.00650714	0.0153523
Slc15a2	3942	11	2	0.347977	0.0556614	-2.64424	Down	0.00650714	0.0153604
Upk1a	1204	11	2	1.13931	0.18224	-2.64424	Down	0.00650714	0.0153577
Pcdhac2	5418	11	2	0.253179	0.0404978	-2.64424	Down	0.00650714	0.015355
Kcnip1	1653	44	8	3.31936	0.530955	-2.64424	Down	1.94e-08	1.23e-07
Rbfox1	4153	77	14	2.31208	0.369834	-2.64424	Down	8.26e-14	8.56e-13
Cyp2b1	1879	344	63	22.83	3.67836	-2.6338	Down	2.13e-56	9.27e-55
Mtus2	1537	114	21	9.24922	1.49895	-2.62538	Down	1.23e-19	1.87e-18
[truncated: 1,535 more rows]
