# Supplementary material for: Upregulation of the microRNA rno-miR-146b-5p may be involved in the development of intestinal injury through inhibition of Kruppel-like factor 4 in intestinal sepsis
Source: Bioengineered. 2020 Nov 29;11(1):1334–49. doi: 10.1080/21655979.2020.1851476 (PMC8291882; doi:10.1080/21655979.2020.1851476)
Supplement: Supplemental Material [file KBIE_A_1851476_SM2629.xls]

## Sheet: Supplemental table 1
miRNAID	Sham-Expression	Sepsis-Expression	Sham-TPM	Sepsis-TPM	log2 Ratio(Sepsis/Sham)	Up-Down-Regulation(Sepsis/Sham)	P-value	FDR
rno-miR-196c-5p	1	8	0.0904613	0.785569	3.11837	Up	0.0152346	0.0559088
rno-miR-133b-5p	13	87	1.176	8.54307	2.86087	Up	3.15e-16	5.13e-15
rno-miR-135a-5p	17	68	1.53784	6.67734	2.11837	Up	1.45e-09	1.77e-08
rno-miR-130a-5p	5	16	0.452306	1.57114	1.79644	Up	0.00989336	0.0389139
rno-miR-450b-3p	11	29	0.995074	2.84769	1.51692	Up	0.00184751	0.00970576
rno-miR-298-3p	8	17	0.72369	1.66934	1.20583	Up	0.0469696	0.131481
rno-miR-292-3p	11	21	0.995074	2.06212	1.05125	Up	0.0470698	0.130806
rno-miR-431	36	67	3.25661	6.57914	1.01453	Up	0.000506926	0.00335183
rno-miR-7a-5p	19879	35774	1798.28	3512.87	0.966033	Up	0	0
rno-miR-223-3p	96	171	8.68428	16.7915	0.951257	Up	1.3e-07	1.42e-06
rno-miR-3546	26	45	2.35199	4.41883	0.90978	Up	0.00939582	0.0381301
rno-miR-181a-2-3p	21	36	1.89969	3.53506	0.895975	Up	0.0220146	0.0734139
rno-miR-495	59	92	5.33721	9.03405	0.759286	Up	0.00141924	0.00783136
rno-miR-130b-3p	36	53	3.25661	5.2044	0.676362	Up	0.0288948	0.0919598
rno-miR-132-5p	117	172	10.584	16.8897	0.674267	Up	8.29e-05	0.000648517
rno-miR-146b-5p	7239	10514	654.849	1032.43	0.656816	Up	4.54e-199	3.48e-197
rno-miR-374-3p	109	153	9.86028	15.024	0.607571	Up	0.000716284	0.00439512
rno-miR-878	13	1	1.176	0.0981962	-3.58207	Down	0.00165244	0.00892553
rno-miR-301a-5p	12	1	1.08554	0.0981962	-3.4666	Down	0.00297736	0.0144534
rno-miR-26a-3p	10	1	0.904613	0.0981962	-3.20356	Down	0.00953288	0.0380819
rno-miR-201-5p	10	1	0.904613	0.0981962	-3.20356	Down	0.00953288	0.0378846
rno-miR-190b-3p	19	2	1.71876	0.196392	-3.12956	Down	0.000250806	0.00176485
rno-miR-711	17	2	1.53784	0.196392	-2.9691	Down	0.000769684	0.0046853
rno-miR-1912-3p	16	2	1.44738	0.196392	-2.88163	Down	0.00133923	0.00749771
rno-miR-301b-3p	8	1	0.72369	0.0981962	-2.88163	Down	0.0298092	0.0944779
rno-miR-381-5p	14	2	1.26646	0.196392	-2.68899	Down	0.00399026	0.0183265
rno-miR-741-3p	13	2	1.176	0.196392	-2.58207	Down	0.0068246	0.0294071
rno-miR-300-5p	12	2	1.08554	0.196392	-2.4666	Down	0.0115894	0.0444453
rno-miR-881-5p	36	6	3.25661	0.589177	-2.4666	Down	5.71e-06	5.28e-05
rno-miR-876	45	8	4.07076	0.785569	-2.37349	Down	6.39e-07	6.54e-06
rno-miR-412-5p	11	2	0.995074	0.196392	-2.34106	Down	0.0195231	0.0674513
rno-miR-344i	11	2	0.995074	0.196392	-2.34106	Down	0.0195231	0.0671488
rno-miR-653-5p	15	3	1.35692	0.294589	-2.20356	Down	0.00753984	0.031775
rno-miR-1193-5p	10	2	0.904613	0.196392	-2.20356	Down	0.032588	0.0984055
rno-miR-802-3p	25	5	2.26153	0.490981	-2.20356	Down	0.00045093	0.00306074
rno-miR-3593-5p	14	3	1.26646	0.294589	-2.10403	Down	0.0123501	0.0468938
rno-miR-3542	23	5	2.08061	0.490981	-2.08327	Down	0.00118415	0.00672773
rno-miR-3084d	13	3	1.176	0.294589	-1.99711	Down	0.0200516	0.0683537
rno-miR-421-5p	13	3	1.176	0.294589	-1.99711	Down	0.0200516	0.0680512
rno-miR-294	13	3	1.176	0.294589	-1.99711	Down	0.0200516	0.0677514
rno-miR-206-3p	52	12	4.70399	1.17835	-1.99711	Down	1.45e-06	1.45e-05
rno-miR-451-5p	8841	2044	799.768	200.713	-1.99445	Down	0	0
rno-miR-299a-5p	37	9	3.34707	0.883766	-1.92116	Down	8.05e-05	0.000636778
rno-miR-336-5p	12	3	1.08554	0.294589	-1.88163	Down	0.0322368	0.0981176
rno-miR-328b-3p	12	3	1.08554	0.294589	-1.88163	Down	0.0322368	0.0977297
rno-miR-3099	24	6	2.17107	0.589177	-1.88163	Down	0.00190739	0.00988494
rno-miR-3085	20	5	1.80923	0.490981	-1.88163	Down	0.00480708	0.0215616
rno-miR-207	48	12	4.34214	1.17835	-1.88163	Down	8.76e-06	7.72e-05
rno-miR-6318	19	5	1.71876	0.490981	-1.80763	Down	0.00755814	0.0316781
rno-miR-216a-3p	52	14	4.70399	1.37475	-1.77472	Down	8.53e-06	7.61e-05
rno-miR-184	324	88	29.3094	8.64126	-1.76205	Down	6.13e-29	1.24e-27
rno-miR-3593-3p	22	6	1.99015	0.589177	-1.7561	Down	0.00465256	0.0209913
rno-miR-191b	14	4	1.26646	0.392785	-1.68899	Down	0.0303888	0.0955254
rno-miR-879-5p	14	4	1.26646	0.392785	-1.68899	Down	0.0303888	0.0951355
rno-miR-144-5p	14	4	1.26646	0.392785	-1.68899	Down	0.0303888	0.0947488
rno-miR-6320	14	4	1.26646	0.392785	-1.68899	Down	0.0303888	0.0943652
rno-miR-668	102	30	9.22705	2.94589	-1.64717	Down	2.68e-09	3.21e-08
rno-miR-138-2-3p	27	8	2.44245	0.785569	-1.63652	Down	0.00270602	0.0133904
rno-miR-337-5p	20	6	1.80923	0.589177	-1.6186	Down	0.0110121	0.0428744
rno-miR-871-5p	13	4	1.176	0.392785	-1.58207	Down	0.0470066	0.131106
rno-miR-6319	74	23	6.69413	2.25851	-1.56752	Down	1.06e-06	1.07e-05
rno-miR-3562	61	19	5.51814	1.86573	-1.56444	Down	1e-05	8.72e-05
rno-miR-871-3p	32	10	2.89476	0.981962	-1.5597	Down	0.00155014	0.00849258
rno-miR-3568	35	11	3.16614	1.08016	-1.55148	Down	0.000958064	0.00560943
rno-miR-99a-3p	19	6	1.71876	0.589177	-1.5446	Down	0.0167283	0.0602377
rno-miR-369-3p	999	323	90.3708	31.7174	-1.51058	Down	3.64e-69	1.33e-67
rno-miR-351-3p	40	13	3.61845	1.27655	-1.50312	Down	0.000546434	0.00352197
rno-miR-135b-3p	15	5	1.35692	0.490981	-1.4666	Down	0.0422432	0.121807
rno-miR-6327	15	5	1.35692	0.490981	-1.4666	Down	0.0422432	0.12135
rno-miR-344a-3p	33	11	2.98522	1.08016	-1.4666	Down	0.00211052	0.0107918
rno-miR-1247-3p	21	7	1.89969	0.687373	-1.4666	Down	0.0151511	0.0558698
rno-miR-486	1197	405	108.282	39.7695	-1.44506	Down	2.23e-77	8.99e-76
rno-miR-759	20	7	1.80923	0.687373	-1.39621	Down	0.0224882	0.0743468
rno-miR-185-3p	211	74	19.0873	7.26652	-1.39328	Down	3.22e-14	4.75e-13
rno-miR-212-5p	78	28	7.05598	2.74949	-1.35968	Down	6.51e-06	5.95e-05
rno-miR-222-5p	25	9	2.26153	0.883766	-1.35556	Down	0.0121115	0.0462164
rno-miR-873-5p	55	20	4.97537	1.96392	-1.34106	Down	0.000187273	0.00138113
rno-miR-376c-3p	19	7	1.71876	0.687373	-1.32221	Down	0.0330604	0.0994405
rno-miR-3573-3p	27	10	2.44245	0.981962	-1.31459	Down	0.0107377	0.0420194
rno-miR-3558-3p	24	9	2.17107	0.883766	-1.29667	Down	0.0175964	0.0624836
rno-miR-758-3p	34	13	3.07568	1.27655	-1.26866	Down	0.00515862	0.0227394
rno-miR-770-3p	60	23	5.42768	2.25851	-1.26496	Down	0.000189189	0.00138198
rno-miR-17-1-3p	26	10	2.35199	0.981962	-1.26014	Down	0.0154696	0.0565008
rno-miR-349	18	7	1.6283	0.687373	-1.2442	Down	0.0481062	0.132725
rno-miR-6314	41	16	3.70891	1.57114	-1.23918	Down	0.00249466	0.0125059
rno-miR-3102	88	35	7.96059	3.43687	-1.21178	Down	1.16e-05	9.92e-05
rno-miR-6321	40	16	3.61845	1.57114	-1.20356	Down	0.00351878	0.0166599
rno-miR-299a-3p	25	10	2.26153	0.981962	-1.20356	Down	0.0221036	0.0733916
rno-miR-193b-3p	20	8	1.80923	0.785569	-1.20356	Down	0.0417482	0.121291
rno-miR-3584-5p	57	23	5.15629	2.25851	-1.19096	Down	0.00052257	0.0033967
rno-miR-219a-2-3p	54	22	4.88491	2.16032	-1.17709	Down	0.000827402	0.00499699
rno-miR-3594-3p	22	9	1.99015	0.883766	-1.17114	Down	0.0361714	0.107118
rno-miR-743b-5p	39	16	3.52799	1.57114	-1.16704	Down	0.00493406	0.0218753
rno-miR-1193-3p	24	10	2.17107	0.981962	-1.14467	Down	0.0313088	0.0960554
rno-miR-3578	102	43	9.22705	4.22244	-1.12779	Down	8.12e-06	7.33e-05
rno-miR-6328	45	19	4.07076	1.86573	-1.12556	Down	0.00328962	0.0157696
rno-miR-144-3p	33	14	2.98522	1.37475	-1.11867	Down	0.0126349	0.0470437
rno-miR-6323	110	47	9.95074	4.61522	-1.1084	Down	4.85e-06	4.59e-05
rno-miR-347	49	21	4.4326	2.06212	-1.10403	Down	0.0025041	0.0124717
rno-miR-380-3p	44	19	3.9803	1.86573	-1.09314	Down	0.00453762	0.0205938
rno-miR-3586-5p	37	16	3.34707	1.57114	-1.09109	Down	0.00952218	0.0382383
rno-miR-3084a-5p	39	17	3.52799	1.66934	-1.07957	Down	0.00826414	0.0342627
rno-miR-494-3p	86	38	7.77967	3.73146	-1.05997	Down	9.9e-05	0.000751823
rno-miR-758-5p	70	31	6.33229	3.04408	-1.05672	Down	0.000467842	0.00314767
rno-miR-329-3p	46	21	4.16122	2.06212	-1.01288	Down	0.0063603	0.0277179
rno-miR-3120	35	16	3.16614	1.57114	-1.01092	Down	0.0178974	0.0629692
rno-miR-466b-5p	242	112	21.8916	10.998	-0.993141	Down	5.11e-10	6.32e-09
rno-miR-330-3p	88	41	7.96059	4.02604	-0.983513	Down	0.000212312	0.0015219
rno-miR-540-3p	32	15	2.89476	1.47294	-0.974742	Down	0.0282464	0.0906485
rno-miR-382-5p	64	30	5.78952	2.94589	-0.974742	Down	0.00175834	0.009301
rno-miR-3583-3p	32	15	2.89476	1.47294	-0.974742	Down	0.0282464	0.0902708
rno-miR-1956-5p	44	21	3.9803	2.06212	-0.948747	Down	0.0115132	0.0445991
rno-miR-466c-3p	102	49	9.22705	4.81161	-0.939348	Down	0.000122329	0.000919866
rno-miR-383-5p	98	48	8.8652	4.71342	-0.91138	Down	0.000242146	0.00171969
rno-miR-494-5p	40	20	3.61845	1.96392	-0.881633	Down	0.0236612	0.0775562
rno-miR-760-5p	40	20	3.61845	1.96392	-0.881633	Down	0.0236612	0.0772261
rno-let-7a-2-3p	32	16	2.89476	1.57114	-0.881633	Down	0.0436858	0.1241
rno-miR-3556a	34	17	3.07568	1.66934	-0.881633	Down	0.0374178	0.110383
rno-miR-216b-5p	103	53	9.31751	5.2044	-0.840213	Down	0.000442136	0.00302784
rno-miR-3552	33	17	2.98522	1.66934	-0.838564	Down	0.0495216	0.135654
rno-miR-6324	58	30	5.24675	2.94589	-0.832723	Down	0.00915616	0.0373552
rno-miR-760-3p	38	20	3.43753	1.96392	-0.807632	Down	0.0408362	0.119093
rno-miR-541-3p	36	19	3.25661	1.86573	-0.80363	Down	0.0476308	0.131887
rno-miR-370-3p	233	124	21.0775	12.1763	-0.791623	Down	4.76e-07	5.14e-06
rno-miR-466b-3p	719	386	65.0416	37.9037	-0.779024	Down	2.37e-18	4.13e-17
rno-miR-298-5p	39	21	3.52799	2.06212	-0.774718	Down	0.0455344	0.1284
rno-miR-1249	130	71	11.76	6.97193	-0.754254	Down	0.00031687	0.00220945
rno-miR-215	1404934	770275	127092	75638.1	-0.74869	Down	0	0
rno-miR-323-5p	71	39	6.42275	3.82965	-0.745978	Down	0.00861322	0.035518
rno-miR-466b-4-3p	60	33	5.42768	3.24047	-0.744129	Down	0.0161066	0.0582725
rno-miR-194-3p	120	67	10.8554	6.57914	-0.722434	Down	0.00086452	0.00518037
rno-miR-484	94	53	8.50336	5.2044	-0.708301	Down	0.00379976	0.0178799
rno-miR-378b	210	120	18.9969	11.7835	-0.688988	Down	2.28e-05	0.00018805
rno-miR-193a-3p	47	27	4.25168	2.6513	-0.681334	Down	0.0491984	0.135252
rno-miR-466b-2-3p	64	37	5.78952	3.63326	-0.67218	Down	0.0229206	0.0754511
rno-miR-3583-5p	70	41	6.33229	4.02604	-0.653364	Down	0.0202512	0.0681257
rno-miR-6331	109	64	9.86028	6.28456	-0.649817	Down	0.00384006	0.0179593
rno-miR-369-5p	78	46	7.05598	4.51702	-0.643473	Down	0.0155336	0.0564657
rno-miR-6215	120	71	10.8554	6.97193	-0.638776	Down	0.00279946	0.0136763
rno-miR-147	268	160	24.2436	15.7114	-0.625794	Down	1.1e-05	9.47e-05
